# Supplementary material for: Racial and Ethnic Disparities in Occupational Health
Source: JAMA Health Forum. 2025 Sep 26;6(9):e253495. doi: 10.1001/jamahealthforum.2025.3495 (PMC12475949; doi:10.1001/jamahealthforum.2025.3495)
Supplement: Supplement 2. — Incidence Disparities Supplement Workbook [file jamahealthforum-e253495-s002.xlsx]

## Sheet: ReadMe
Dworsky M, Boden LI, Chase EC, et al. Racial and ethnic disparities in occupational health: evidence from California workers’ compensation. JAMA Health Forum. 2025;6(9):e253495. doi:10.1001/jamahealthforum.2025.3495
Incidence of Disparities Supplement Workbook. This workbook contains supporting material that could not be included in Supplement 1 due to space limitations
Tabs 1 and 2 provide data on FTE employment, the number of lost-time injuries, and the unadjusted injury incidence rate at the race/ethnicity by occupation level. These estimates, which are constructed by aggregating over the cells in our analytic file and (for injury counts and rates) averaging the injury counts across imputation datasets, may be of interest to researchers and policymakers. Stat…
To protect confidentiality and avoid reporting potentially unreliable estimates, injury counts and rates are suppressed for occupation-race/ethnicity-gender cells that either have fewer than 1500 FTE workers over 2005-2019 (or 100 per year on average), or that have fewer than 11 lost-time injuries over 2005-2019. FTE employment for these cells is reported since FTE employment was derived from the…
Tab 3 provides full regression tables (including all covariates) for the regression specifications underlying Figure 1 in the paper and eTable 5 in Supplement 1.
Source: Authors' calculations, 2005-2019 WCIS and ACS. See paper and Supplement 1 for further details

## Sheet: 1 rates by occ total
Race/Ethnicity	SOC code	Occupation Title	FTE employment 2005-2019 (in hundreds)	Mean N lost-time injuries across 15 imputations	Lost-time injury rate per 100 FTE
Asian/Pacific Islander	111	Top Executives	4285.98	1114	.26
Hispanic	111	Top Executives	4652.51	4205	.9
Non-Hispanic Black	111	Top Executives	934.87	896	.96
Non-Hispanic White	111	Top Executives	23886.5	6637	.28
Asian/Pacific Islander	112	Advertising, Marketing, Promotions, Public Relations, and Sales Managers	3126.15	430	.14
Hispanic	112	Advertising, Marketing, Promotions, Public Relations, and Sales Managers	2664.98	1502	.56
Non-Hispanic Black	112	Advertising, Marketing, Promotions, Public Relations, and Sales Managers	687.36	307	.45
Non-Hispanic White	112	Advertising, Marketing, Promotions, Public Relations, and Sales Managers	13467.1	2430	.18
Asian/Pacific Islander	113	Operations Specialties Managers	9112.01	1637	.18
Hispanic	113	Operations Specialties Managers	9380.07	6806	.73
Non-Hispanic Black	113	Operations Specialties Managers	2164.85	1558	.72
Non-Hispanic White	113	Operations Specialties Managers	26740.5	6478	.24
Asian/Pacific Islander	119	Other Management Occupations	16990.6	5470	.32
Hispanic	119	Other Management Occupations	25813.7	38028	1.47
Non-Hispanic Black	119	Other Management Occupations	5812.88	5743	.99
Non-Hispanic White	119	Other Management Occupations	67973	29013	.43
Asian/Pacific Islander	131	Business Operations Specialists	9696.12	3600	.37
Hispanic	131	Business Operations Specialists	11086	17631	1.59
Non-Hispanic Black	131	Business Operations Specialists	3006.79	3815	1.27
Non-Hispanic White	131	Business Operations Specialists	28424.2	16905	.59
Asian/Pacific Islander	132	Financial Specialists	14779	1209	.08
Hispanic	132	Financial Specialists	8340.46	2740	.33
Non-Hispanic Black	132	Financial Specialists	2326.76	725	.31
Non-Hispanic White	132	Financial Specialists	23478	3253	.14
Asian/Pacific Islander	151	Computer Occupations	27110.2	3140	.12
Hispanic	151	Computer Occupations	6814.25	9246	1.36
Non-Hispanic Black	151	Computer Occupations	2258.26	2420	1.07
Non-Hispanic White	151	Computer Occupations	31625.6	9668	.31
Asian/Pacific Islander	152	Mathematical Science Occupations	1004.19	126	.13
Hispanic	152	Mathematical Science Occupations	461.05	282	.61
Non-Hispanic Black	152	Mathematical Science Occupations	186.85	98	.53
Non-Hispanic White	152	Mathematical Science Occupations	1719.95	425	.25
Asian/Pacific Islander	171	Architects, Surveyors, and Cartographers	722.3	147	.2
Hispanic	171	Architects, Surveyors, and Cartographers	412.11	2091	5.07
Non-Hispanic Black	171	Architects, Surveyors, and Cartographers	60.51	89	1.47
Non-Hispanic White	171	Architects, Surveyors, and Cartographers	2095.36	730	.35
Asian/Pacific Islander	172	Engineers	13540.1	1427	.11
Hispanic	172	Engineers	4128.75	3004	.73
Non-Hispanic Black	172	Engineers	882.75	513	.58
Non-Hispanic White	172	Engineers	18393.9	5305	.29
Asian/Pacific Islander	173	Drafters, Engineering Technicians, and Mapping Technicians	2444.64	1376	.56
Hispanic	173	Drafters, Engineering Technicians, and Mapping Technicians	2380.17	4644	1.95
Non-Hispanic Black	173	Drafters, Engineering Technicians, and Mapping Technicians	325.03	650	2
Non-Hispanic White	173	Drafters, Engineering Technicians, and Mapping Technicians	4044.07	4390	1.09
Asian/Pacific Islander	191	Life Scientists	1621.67	334	.21
Hispanic	191	Life Scientists	368.72	834	2.26
Non-Hispanic Black	191	Life Scientists	76.7	133	1.74
Non-Hispanic White	191	Life Scientists	2533.29	1200	.47
Asian/Pacific Islander	192	Physical Scientists	2745.92	353	.13
Hispanic	192	Physical Scientists	587.68	493	.84
Non-Hispanic Black	192	Physical Scientists	166.64	103	.62
Non-Hispanic White	192	Physical Scientists	4517.21	848	.19
Asian/Pacific Islander	193	Social Scientists and Related Workers	671.51	187	.28
Hispanic	193	Social Scientists and Related Workers	705.43	622	.88
Non-Hispanic Black	193	Social Scientists and Related Workers	189.96	154	.81
Non-Hispanic White	193	Social Scientists and Related Workers	2910.47	858	.29
Asian/Pacific Islander	194	Life, Physical, and Social Science Technicians	1148.84	720	.63
Hispanic	194	Life, Physical, and Social Science Technicians	1168.04	2074	1.78
Non-Hispanic Black	194	Life, Physical, and Social Science Technicians	165.22	304	1.84
Non-Hispanic White	194	Life, Physical, and Social Science Technicians	1776.51	1833	1.03
Asian/Pacific Islander	195	Occupational Health and Safety Specialists and Technicians	14.94	Not reported	Not reported
Hispanic	195	Occupational Health and Safety Specialists and Technicians	30.43	400	13.13
Non-Hispanic Black	195	Occupational Health and Safety Specialists and Technicians	11.09	Not reported	Not reported
Non-Hispanic White	195	Occupational Health and Safety Specialists and Technicians	58	506	8.73
Asian/Pacific Islander	211	Counselors, Social Workers, and Other Community and Social Service Specialists	2519.03	2264	.9
Hispanic	211	Counselors, Social Workers, and Other Community and Social Service Specialists	9035.19	11022	1.22
Non-Hispanic Black	211	Counselors, Social Workers, and Other Community and Social Service Specialists	3466.99	3864	1.11
Non-Hispanic White	211	Counselors, Social Workers, and Other Community and Social Service Specialists	10102.1	11598	1.15
Asian/Pacific Islander	212	Religious Workers	1153.28	260	.23
Hispanic	212	Religious Workers	1040.98	1212	1.16
Non-Hispanic Black	212	Religious Workers	325.45	268	.82
Non-Hispanic White	212	Religious Workers	3955.86	1871	.47
Asian/Pacific Islander	231	Lawyers, Judges, and Related Workers	1943	197	.1
Hispanic	231	Lawyers, Judges, and Related Workers	1414.58	641	.45
Non-Hispanic Black	231	Lawyers, Judges, and Related Workers	576.45	173	.3
Non-Hispanic White	231	Lawyers, Judges, and Related Workers	10645.2	1209	.11
Asian/Pacific Islander	232	Legal Support Workers	1008.31	341	.34
Hispanic	232	Legal Support Workers	2335.21	1749	.75
Non-Hispanic Black	232	Legal Support Workers	484.99	462	.95
Non-Hispanic White	232	Legal Support Workers	4465.02	1784	.4
Asian/Pacific Islander	251	Postsecondary Teachers	2838.16	444	.16
Hispanic	251	Postsecondary Teachers	1866.51	1162	.62
Non-Hispanic Black	251	Postsecondary Teachers	683.82	318	.47
Non-Hispanic White	251	Postsecondary Teachers	11058.2	1953	.18
Asian/Pacific Islander	252	Preschool, Elementary, Middle, Secondary, and Special Education Teachers	4915.09	2946	.6
Hispanic	252	Preschool, Elementary, Middle, Secondary, and Special Education Teachers	13743.9	11143	.81
Non-Hispanic Black	252	Preschool, Elementary, Middle, Secondary, and Special Education Teachers	3085.71	3140	1.02
Non-Hispanic White	252	Preschool, Elementary, Middle, Secondary, and Special Education Teachers	38756.5	19288	.5
Asian/Pacific Islander	253	Other Teachers and Instructors	893.76	866	.97
Hispanic	253	Other Teachers and Instructors	1981.52	4047	2.04
Non-Hispanic Black	253	Other Teachers and Instructors	529.55	1064	2.01
Non-Hispanic White	253	Other Teachers and Instructors	3773.81	5633	1.49
Asian/Pacific Islander	254	Librarians, Curators, and Archivists	333.43	164	.49
Hispanic	254	Librarians, Curators, and Archivists	486.11	601	1.24
Non-Hispanic Black	254	Librarians, Curators, and Archivists	112.82	125	1.11
Non-Hispanic White	254	Librarians, Curators, and Archivists	1819.58	797	.44
Asian/Pacific Islander	259	Other Educational Instruction and Library Occupations	991.91	1765	1.78
Hispanic	259	Other Educational Instruction and Library Occupations	4839.16	10038	2.07
Non-Hispanic Black	259	Other Educational Instruction and Library Occupations	916.98	2233	2.44
Non-Hispanic White	259	Other Educational Instruction and Library Occupations	4176.1	9148	2.19
Asian/Pacific Islander	271	Art and Design Workers	3512.03	1193	.34
Hispanic	271	Art and Design Workers	3253.51	6895	2.12
Non-Hispanic Black	271	Art and Design Workers	372.13	823	2.21
Non-Hispanic White	271	Art and Design Workers	8550.28	5441	.64
Asian/Pacific Islander	272	Entertainers and Performers, Sports and Related Workers	645.07	506	.78
Hispanic	272	Entertainers and Performers, Sports and Related Workers	1476.47	2149	1.46
Non-Hispanic Black	272	Entertainers and Performers, Sports and Related Workers	654.09	554	.85
Non-Hispanic White	272	Entertainers and Performers, Sports and Related Workers	6012.71	3595	.6
Asian/Pacific Islander	273	Media and Communication Workers	1153.04	281	.24
Hispanic	273	Media and Communication Workers	1791.28	1199	.67
Non-Hispanic Black	273	Media and Communication Workers	482.24	272	.56
Non-Hispanic White	273	Media and Communication Workers	7294.34	1495	.2
Asian/Pacific Islander	274	Media and Communication Equipment Workers	417.43	229	.55
Hispanic	274	Media and Communication Equipment Workers	871.97	994	1.14
Non-Hispanic Black	274	Media and Communication Equipment Workers	217.84	175	.8
Non-Hispanic White	274	Media and Communication Equipment Workers	2632.76	1467	.56
Asian/Pacific Islander	291	Other Healthcare Diagnosing or Treating Practitioners	20831.3	12862	.62
Hispanic	291	Other Healthcare Diagnosing or Treating Practitioners	7981.03	17574	2.2
Non-Hispanic Black	291	Other Healthcare Diagnosing or Treating Practitioners	3448.09	4971	1.44
Non-Hispanic White	291	Other Healthcare Diagnosing or Treating Practitioners	29529.1	29052	.98
Asian/Pacific Islander	292	Health Technologists and Technicians	6945.8	5201	.75
Hispanic	292	Health Technologists and Technicians	8836.58	14051	1.59
Non-Hispanic Black	292	Health Technologists and Technicians	2723.46	3920	1.44
Non-Hispanic White	292	Health Technologists and Technicians	11848.3	17472	1.47
Asian/Pacific Islander	299	Other Healthcare Practitioners and Technical Occupations	139.02	66	.47
Hispanic	299	Other Healthcare Practitioners and Technical Occupations	253.91	280	1.1
Non-Hispanic Black	299	Other Healthcare Practitioners and Technical Occupations	64.16	65	1.01
Non-Hispanic White	299	Other Healthcare Practitioners and Technical Occupations	513.8	296	.58
Asian/Pacific Islander	311	Home Health and Personal Care Aides; and Nursing Assistants, Orderlies, and Psychiatric Aides	4807.48	8817	1.83
Hispanic	311	Home Health and Personal Care Aides; and Nursing Assistants, Orderlies, and Psychiatric Aides	8315.96	36261	4.36
Non-Hispanic Black	311	Home Health and Personal Care Aides; and Nursing Assistants, Orderlies, and Psychiatric Aides	2726.21	7927	2.91
Non-Hispanic White	311	Home Health and Personal Care Aides; and Nursing Assistants, Orderlies, and Psychiatric Aides	4794.22	19647	4.1
Asian/Pacific Islander	312	Occupational Therapy and Physical Therapist Assistants and Aides	198.74	56	.28
Hispanic	312	Occupational Therapy and Physical Therapist Assistants and Aides	268.22	132	.49
Non-Hispanic Black	312	Occupational Therapy and Physical Therapist Assistants and Aides	31.18	28	.89
Non-Hispanic White	312	Occupational Therapy and Physical Therapist Assistants and Aides	353.1	204	.58
Asian/Pacific Islander	319	Healthcare Support Occupations	2990.66	1876	.63
Hispanic	319	Healthcare Support Occupations	9330.58	8509	.91
Non-Hispanic Black	319	Healthcare Support Occupations	762.96	1453	1.9
Non-Hispanic White	319	Healthcare Support Occupations	5465.23	6481	1.19
Asian/Pacific Islander	331	Supervisors of Protective Service Workers	203.64	1142	5.61
Hispanic	331	Supervisors of Protective Service Workers	1212.8	6162	5.08
Non-Hispanic Black	331	Supervisors of Protective Service Workers	477.73	1414	2.96
Non-Hispanic White	331	Supervisors of Protective Service Workers	3156.69	17250	5.46
Asian/Pacific Islander	332	Firefighting and Prevention Workers	235.88	1229	5.21
Hispanic	332	Firefighting and Prevention Workers	1130.74	4934	4.36
Non-Hispanic Black	332	Firefighting and Prevention Workers	226.5	1131	4.99
Non-Hispanic White	332	Firefighting and Prevention Workers	3963.5	18245	4.6
Asian/Pacific Islander	333	Law Enforcement Workers	1108.22	5593	5.05
Hispanic	333	Law Enforcement Workers	5644.17	30273	5.36
Non-Hispanic Black	333	Law Enforcement Workers	1406.35	6071	4.32
Non-Hispanic White	333	Law Enforcement Workers	8670.13	48143	5.55
Asian/Pacific Islander	339	Other Protective Service Workers	1643.34	2080	1.27
Hispanic	339	Other Protective Service Workers	6583.81	10952	1.66
Non-Hispanic Black	339	Other Protective Service Workers	3316.26	4111	1.24
Non-Hispanic White	339	Other Protective Service Workers	5616.06	11084	1.97
Asian/Pacific Islander	351	Supervisors of Food Preparation and Serving Workers	2435.67	1720	.71
Hispanic	351	Supervisors of Food Preparation and Serving Workers	7094.66	7826	1.1
Non-Hispanic Black	351	Supervisors of Food Preparation and Serving Workers	554.89	630	1.14
Non-Hispanic White	351	Supervisors of Food Preparation and Serving Workers	4406.06	3740	.85
Asian/Pacific Islander	352	Cooks and Food Preparation Workers	4724.94	6234	1.32
Hispanic	352	Cooks and Food Preparation Workers	27441.1	56590	2.06
Non-Hispanic Black	352	Cooks and Food Preparation Workers	993.62	3340	3.36
Non-Hispanic White	352	Cooks and Food Preparation Workers	6228.49	15166	2.43
Asian/Pacific Islander	353	Food and Beverage Serving Workers	4611.97	4169	.9
Hispanic	353	Food and Beverage Serving Workers	13122.2	26158	1.99
Non-Hispanic Black	353	Food and Beverage Serving Workers	1097.99	2557	2.33
Non-Hispanic White	353	Food and Beverage Serving Workers	13219.1	18262	1.38
Asian/Pacific Islander	359	Other Food Preparation and Serving Related Workers	783.1	1238	1.58
Hispanic	359	Other Food Preparation and Serving Related Workers	6518.22	16289	2.5
Non-Hispanic Black	359	Other Food Preparation and Serving Related Workers	295.63	833	2.82
Non-Hispanic White	359	Other Food Preparation and Serving Related Workers	1996.2	3203	1.6
Asian/Pacific Islander	371	Supervisors of Building and Grounds Cleaning and Maintenance Workers	161.24	275	1.71
Hispanic	371	Supervisors of Building and Grounds Cleaning and Maintenance Workers	2279.85	4285	1.88
Non-Hispanic Black	371	Supervisors of Building and Grounds Cleaning and Maintenance Workers	180.62	309	1.71
Non-Hispanic White	371	Supervisors of Building and Grounds Cleaning and Maintenance Workers	1167.14	1414	1.21
Asian/Pacific Islander	372	Building Cleaning and Pest Control Workers	3515.42	9178	2.61
Hispanic	372	Building Cleaning and Pest Control Workers	32141.2	107939	3.36
Non-Hispanic Black	372	Building Cleaning and Pest Control Workers	2165.68	8930	4.12
Non-Hispanic White	372	Building Cleaning and Pest Control Workers	6562.38	28659	4.37
Asian/Pacific Islander	373	Grounds Maintenance Workers	238.21	835	3.51
Hispanic	373	Grounds Maintenance Workers	15201	20582	1.35
Non-Hispanic Black	373	Grounds Maintenance Workers	304.53	1157	3.8
Non-Hispanic White	373	Grounds Maintenance Workers	2072.01	5781	2.79
Asian/Pacific Islander	391	Supervisors of Personal Care and Service Workers	334.46	84	.25
Hispanic	391	Supervisors of Personal Care and Service Workers	481.86	361	.75
Non-Hispanic Black	391	Supervisors of Personal Care and Service Workers	138.51	55	.4
Non-Hispanic White	391	Supervisors of Personal Care and Service Workers	1142.8	332	.29
Asian/Pacific Islander	392	Animal Care and Service Workers	98.34	295	3
Hispanic	392	Animal Care and Service Workers	792.43	2484	3.13
Non-Hispanic Black	392	Animal Care and Service Workers	53.24	311	5.85
Non-Hispanic White	392	Animal Care and Service Workers	1301.8	2086	1.6
Asian/Pacific Islander	393	Entertainment Attendants and Related Workers	1273.49	765	.6
Hispanic	393	Entertainment Attendants and Related Workers	1182.01	2559	2.16
Non-Hispanic Black	393	Entertainment Attendants and Related Workers	207.74	348	1.68
Non-Hispanic White	393	Entertainment Attendants and Related Workers	1666.28	1890	1.13
Asian/Pacific Islander	394	Funeral Service Workers	16.83	51	3.03
Hispanic	394	Funeral Service Workers	126.38	358	2.84
Non-Hispanic Black	394	Funeral Service Workers	16.44	51	3.11
Non-Hispanic White	394	Funeral Service Workers	138.25	254	1.84
Asian/Pacific Islander	395	Personal Appearance Workers	3789.98	332	.09
Hispanic	395	Personal Appearance Workers	2822.8	839	.3
Non-Hispanic Black	395	Personal Appearance Workers	348.7	127	.37
Non-Hispanic White	395	Personal Appearance Workers	2452.01	897	.37
Asian/Pacific Islander	396	Baggage Porters, Bellhops, and Concierges	253.05	324	1.28
Hispanic	396	Baggage Porters, Bellhops, and Concierges	411	2186	5.32
Non-Hispanic Black	396	Baggage Porters, Bellhops, and Concierges	149.5	253	1.69
Non-Hispanic White	396	Baggage Porters, Bellhops, and Concierges	583.78	762	1.3
Asian/Pacific Islander	397	Tour and Travel Guides	87.53	65	.75
Hispanic	397	Tour and Travel Guides	51.82	240	4.64
Non-Hispanic Black	397	Tour and Travel Guides	14.83	Not reported	Not reported
Non-Hispanic White	397	Tour and Travel Guides	162.29	476	2.93
Asian/Pacific Islander	399	Other Personal Care and Service Workers	5621.99	1057	.19
Hispanic	399	Other Personal Care and Service Workers	12856.2	6343	.49
Non-Hispanic Black	399	Other Personal Care and Service Workers	3320.24	1494	.45
Non-Hispanic White	399	Other Personal Care and Service Workers	10095.2	4931	.49
Asian/Pacific Islander	411	Supervisors of Sales Workers	6925.39	2640	.38
Hispanic	411	Supervisors of Sales Workers	17815.1	14460	.81
Non-Hispanic Black	411	Supervisors of Sales Workers	2406.85	2185	.91
Non-Hispanic White	411	Supervisors of Sales Workers	28715.2	13236	.46
Asian/Pacific Islander	412	Retail Sales Workers	10120.2	7118	.7
Hispanic	412	Retail Sales Workers	34027.1	40137	1.18
Non-Hispanic Black	412	Retail Sales Workers	4350.76	5740	1.32
Non-Hispanic White	412	Retail Sales Workers	27757.3	28755	1.04
Asian/Pacific Islander	413	Sales Representatives, Services	2987.22	901	.3
Hispanic	413	Sales Representatives, Services	4935.07	4208	.85
Non-Hispanic Black	413	Sales Representatives, Services	1063.02	807	.76
Non-Hispanic White	413	Sales Representatives, Services	14279.2	4049	.28
Asian/Pacific Islander	414	Sales Representatives, Wholesale and Manufacturing	2726.73	1253	.46
Hispanic	414	Sales Representatives, Wholesale and Manufacturing	5184.86	7601	1.47
Non-Hispanic Black	414	Sales Representatives, Wholesale and Manufacturing	620.73	1042	1.68
Non-Hispanic White	414	Sales Representatives, Wholesale and Manufacturing	13547.5	6628	.49
Asian/Pacific Islander	419	Other Sales and Related Workers	1758.82	732	.42
Hispanic	419	Other Sales and Related Workers	3593.24	4333	1.21
Non-Hispanic Black	419	Other Sales and Related Workers	616.41	700	1.14
Non-Hispanic White	419	Other Sales and Related Workers	7914.64	3713	.47
Asian/Pacific Islander	431	Supervisors of Office and Administrative Support Workers	2675.1	677	.25
Hispanic	431	Supervisors of Office and Administrative Support Workers	6338.14	4015	.63
Non-Hispanic Black	431	Supervisors of Office and Administrative Support Workers	1272.44	776	.61
Non-Hispanic White	431	Supervisors of Office and Administrative Support Workers	10016.8	3811	.38
Asian/Pacific Islander	432	Communications Equipment Operators	118.42	95	.8
Hispanic	432	Communications Equipment Operators	340.38	663	1.95
Non-Hispanic Black	432	Communications Equipment Operators	137.19	223	1.63
Non-Hispanic White	432	Communications Equipment Operators	343.94	469	1.36
Asian/Pacific Islander	433	Financial Clerks	5644.9	1559	.28
Hispanic	433	Financial Clerks	10973.1	6474	.59
Non-Hispanic Black	433	Financial Clerks	1980.8	1533	.77
Non-Hispanic White	433	Financial Clerks	14363.5	5222	.36
Asian/Pacific Islander	434	Information and Record Clerks	9081.9	5671	.62
Hispanic	434	Information and Record Clerks	27047.1	27822	1.03
Non-Hispanic Black	434	Information and Record Clerks	5521.46	7557	1.37
Non-Hispanic White	434	Information and Record Clerks	25244.3	21763	.86
Asian/Pacific Islander	435	Material Recording, Scheduling, Dispatching, and Distributing Workers	4774.68	3959	.83
Hispanic	435	Material Recording, Scheduling, Dispatching, and Distributing Workers	21235.8	25291	1.19
Non-Hispanic Black	435	Material Recording, Scheduling, Dispatching, and Distributing Workers	2671.89	4796	1.8
Non-Hispanic White	435	Material Recording, Scheduling, Dispatching, and Distributing Workers	12912.3	17083	1.32
Asian/Pacific Islander	436	Secretaries and Administrative Assistants	4256.07	1644	.39
Hispanic	436	Secretaries and Administrative Assistants	12026.4	7351	.61
Non-Hispanic Black	436	Secretaries and Administrative Assistants	2187.84	2073	.95
Non-Hispanic White	436	Secretaries and Administrative Assistants	19751.9	8230	.42
Asian/Pacific Islander	439	Other Office and Administrative Support Workers	7252.26	4764	.66
Hispanic	439	Other Office and Administrative Support Workers	16280.9	24323	1.49
Non-Hispanic Black	439	Other Office and Administrative Support Workers	3588.92	6126	1.71
Non-Hispanic White	439	Other Office and Administrative Support Workers	16663.6	19358	1.16
Asian/Pacific Islander	451	Supervisors of Farming, Fishing, and Forestry Workers	40.21	33	.83
Hispanic	451	Supervisors of Farming, Fishing, and Forestry Workers	1784.25	1826	1.02
Non-Hispanic Black	451	Supervisors of Farming, Fishing, and Forestry Workers	16.46	20	1.22
Non-Hispanic White	451	Supervisors of Farming, Fishing, and Forestry Workers	337.86	192	.57
Asian/Pacific Islander	452	Agricultural Workers	400.02	765	1.91
Hispanic	452	Agricultural Workers	28194.8	55396	1.96
Non-Hispanic Black	452	Agricultural Workers	82	416	5.07
Non-Hispanic White	452	Agricultural Workers	1496.64	2829	1.89
Asian/Pacific Islander	453	Fishing and Hunting Workers	12.37	Not reported	Not reported
Hispanic	453	Fishing and Hunting Workers	40.14	70	1.74
Non-Hispanic Black	453	Fishing and Hunting Workers	0.51	Not reported	Not reported
Non-Hispanic White	453	Fishing and Hunting Workers	80.92	61	.76
Asian/Pacific Islander	454	Forest, Conservation, and Logging Workers	5.12	Not reported	Not reported
Hispanic	454	Forest, Conservation, and Logging Workers	258.22	1965	7.61
Non-Hispanic Black	454	Forest, Conservation, and Logging Workers	7.72	Not reported	Not reported
Non-Hispanic White	454	Forest, Conservation, and Logging Workers	177.76	844	4.75
Asian/Pacific Islander	471	Supervisors of Construction and Extraction Workers	234.19	296	1.26
Hispanic	471	Supervisors of Construction and Extraction Workers	4271.05	4934	1.16
Non-Hispanic Black	471	Supervisors of Construction and Extraction Workers	212.15	313	1.48
Non-Hispanic White	471	Supervisors of Construction and Extraction Workers	5459.82	3234	.59
Asian/Pacific Islander	472	Construction Trades Workers	2361.29	5502	2.33
Hispanic	472	Construction Trades Workers	52922	104454	1.97
Non-Hispanic Black	472	Construction Trades Workers	1587.63	5507	3.47
Non-Hispanic White	472	Construction Trades Workers	20588.8	45264	2.2
Asian/Pacific Islander	473	Helpers, Construction Trades	13.21	Not reported	Not reported
Hispanic	473	Helpers, Construction Trades	480.83	2585	5.38
Non-Hispanic Black	473	Helpers, Construction Trades	16.86	115	6.83
Non-Hispanic White	473	Helpers, Construction Trades	105.48	806	7.64
Asian/Pacific Islander	474	Other Construction and Related Workers	182.09	325	1.79
Hispanic	474	Other Construction and Related Workers	1522.72	4840	3.18
Non-Hispanic Black	474	Other Construction and Related Workers	159.28	459	2.88
Non-Hispanic White	474	Other Construction and Related Workers	1676.99	2939	1.75
Asian/Pacific Islander	475	Extraction Workers	20.92	80	3.8
Hispanic	475	Extraction Workers	611.88	1723	2.82
Non-Hispanic Black	475	Extraction Workers	75.35	136	1.8
Non-Hispanic White	475	Extraction Workers	651.35	1073	1.65
Asian/Pacific Islander	491	Supervisors of Installation, Maintenance, and Repair Workers	244.71	265	1.08
Hispanic	491	Supervisors of Installation, Maintenance, and Repair Workers	1153.71	2097	1.82
Non-Hispanic Black	491	Supervisors of Installation, Maintenance, and Repair Workers	123.92	301	2.43
Non-Hispanic White	491	Supervisors of Installation, Maintenance, and Repair Workers	1927.39	2012	1.04
Asian/Pacific Islander	492	Electrical and Electronic Equipment Mechanics, Installers, and Repairers	1343.64	876	.65
Hispanic	492	Electrical and Electronic Equipment Mechanics, Installers, and Repairers	2777.5	4178	1.5
Non-Hispanic Black	492	Electrical and Electronic Equipment Mechanics, Installers, and Repairers	562.57	728	1.29
Non-Hispanic White	492	Electrical and Electronic Equipment Mechanics, Installers, and Repairers	3701.81	3554	.96
Asian/Pacific Islander	493	Vehicle and Mobile Equipment Mechanics, Installers, and Repairers	2147.37	2839	1.32
Hispanic	493	Vehicle and Mobile Equipment Mechanics, Installers, and Repairers	11932.8	17536	1.47
Non-Hispanic Black	493	Vehicle and Mobile Equipment Mechanics, Installers, and Repairers	531.1	1792	3.37
Non-Hispanic White	493	Vehicle and Mobile Equipment Mechanics, Installers, and Repairers	8333.61	12119	1.45
Asian/Pacific Islander	499	Other Installation, Maintenance, and Repair Occupations	2082.05	4426	2.13
Hispanic	499	Other Installation, Maintenance, and Repair Occupations	11742.9	38145	3.25
Non-Hispanic Black	499	Other Installation, Maintenance, and Repair Occupations	914.96	3721	4.07
Non-Hispanic White	499	Other Installation, Maintenance, and Repair Occupations	9863.85	27808	2.82
Asian/Pacific Islander	511	Supervisors of Production Workers	1311.14	719	.55
Hispanic	511	Supervisors of Production Workers	6131.27	7479	1.22
Non-Hispanic Black	511	Supervisors of Production Workers	410.71	475	1.16
Non-Hispanic White	511	Supervisors of Production Workers	4356.21	3203	.74
Asian/Pacific Islander	512	Assemblers and Fabricators	4320.55	2640	.61
Hispanic	512	Assemblers and Fabricators	8515.68	21867	2.57
Non-Hispanic Black	512	Assemblers and Fabricators	328.32	1003	3.06
Non-Hispanic White	512	Assemblers and Fabricators	1953.08	4564	2.34
Asian/Pacific Islander	513	Food Processing Workers	946.29	1353	1.43
Hispanic	513	Food Processing Workers	6610.08	16143	2.44
Non-Hispanic Black	513	Food Processing Workers	259.9	611	2.35
Non-Hispanic White	513	Food Processing Workers	1739.4	3766	2.17
Asian/Pacific Islander	514	Metal Workers and Plastic Workers	2693.12	2138	.79
Hispanic	514	Metal Workers and Plastic Workers	12358.6	23529	1.9
Non-Hispanic Black	514	Metal Workers and Plastic Workers	345.84	1015	2.93
Non-Hispanic White	514	Metal Workers and Plastic Workers	4289.03	6914	1.61
Asian/Pacific Islander	515	Printing Workers	494.62	349	.71
Hispanic	515	Printing Workers	1715.54	3316	1.93
Non-Hispanic Black	515	Printing Workers	123.59	157	1.27
Non-Hispanic White	515	Printing Workers	989.7	934	.94
Asian/Pacific Islander	516	Textile, Apparel, and Furnishings Workers	1700.12	1112	.65
Hispanic	516	Textile, Apparel, and Furnishings Workers	9129.89	15837	1.73
Non-Hispanic Black	516	Textile, Apparel, and Furnishings Workers	107.47	375	3.49
Non-Hispanic White	516	Textile, Apparel, and Furnishings Workers	638.48	1620	2.54
Asian/Pacific Islander	517	Woodworkers	67.77	146	2.16
Hispanic	517	Woodworkers	892.38	2431	2.72
Non-Hispanic Black	517	Woodworkers	17.21	93	5.39
Non-Hispanic White	517	Woodworkers	425.92	922	2.16
Asian/Pacific Islander	518	Plant and System Operators	347.13	595	1.71
Hispanic	518	Plant and System Operators	1038.94	3846	3.7
Non-Hispanic Black	518	Plant and System Operators	180.86	587	3.25
Non-Hispanic White	518	Plant and System Operators	1890.32	4040	2.14
Asian/Pacific Islander	519	Other Production Occupations	5906.32	5908	1
Hispanic	519	Other Production Occupations	24820.9	67282	2.71
Non-Hispanic Black	519	Other Production Occupations	1251.04	3515	2.81
Non-Hispanic White	519	Other Production Occupations	8499.08	15407	1.81
Asian/Pacific Islander	531	Supervisors of Transportation and Material Moving Workers	304.32	322	1.06
Hispanic	531	Supervisors of Transportation and Material Moving Workers	1696.79	2427	1.43
Non-Hispanic Black	531	Supervisors of Transportation and Material Moving Workers	314.57	429	1.36
Non-Hispanic White	531	Supervisors of Transportation and Material Moving Workers	1348.98	1496	1.11
Asian/Pacific Islander	532	Air Transportation Workers	196.82	786	4
Hispanic	532	Air Transportation Workers	226.89	1511	6.66
Non-Hispanic Black	532	Air Transportation Workers	80.34	699	8.7
Non-Hispanic White	532	Air Transportation Workers	1498.14	3947	2.63
Asian/Pacific Islander	533	Motor Vehicle Operators	4441.05	8452	1.9
Hispanic	533	Motor Vehicle Operators	30702.6	75317	2.45
Non-Hispanic Black	533	Motor Vehicle Operators	4844.57	16331	3.37
Non-Hispanic White	533	Motor Vehicle Operators	16174	46120	2.85
Asian/Pacific Islander	534	Rail Transportation Workers	26.01	146	5.63
Hispanic	534	Rail Transportation Workers	302.89	291	.96
Non-Hispanic Black	534	Rail Transportation Workers	116.52	259	2.22
Non-Hispanic White	534	Rail Transportation Workers	546.33	458	.84
Asian/Pacific Islander	535	Water Transportation Workers	32.65	33	1
Hispanic	535	Water Transportation Workers	73.57	223	3.03
Non-Hispanic Black	535	Water Transportation Workers	8.11	Not reported	Not reported
Non-Hispanic White	535	Water Transportation Workers	277.94	325	1.17
Asian/Pacific Islander	536	Other Transportation Workers	440.74	785	1.78
Hispanic	536	Other Transportation Workers	1718.13	3756	2.19
Non-Hispanic Black	536	Other Transportation Workers	294.44	782	2.66
Non-Hispanic White	536	Other Transportation Workers	959.19	2020	2.11
Asian/Pacific Islander	537	Material Moving Workers	3818.33	13053	3.42
Hispanic	537	Material Moving Workers	38367.4	180417	4.7
Non-Hispanic Black	537	Material Moving Workers	2915.6	15101	5.18
Non-Hispanic White	537	Material Moving Workers	9803.9	52085	5.31

## Sheet: 2 rates by occ by sex
Race/Ethnicity	Sex	SOC code	Occupation Title	FTE employment 2005-2019 (in hundreds)	Mean N lost-time injuries across 15 imputations	Lost-time injury rate per 100 FTE
Asian/Pacific Islander	Female	111	Top Executives	1266.18	544	.43
Hispanic	Female	111	Top Executives	1478.75	1927	1.3
Non-Hispanic Black	Female	111	Top Executives	372.4	522	1.4
Non-Hispanic White	Female	111	Top Executives	6266.59	2692	.43
Asian/Pacific Islander	Male	111	Top Executives	3019.79	570	.19
Hispanic	Male	111	Top Executives	3173.76	2278	.72
Non-Hispanic Black	Male	111	Top Executives	562.47	373	.66
Non-Hispanic White	Male	111	Top Executives	17619.9	3946	.22
Asian/Pacific Islander	Female	112	Advertising, Marketing, Promotions, Public Relations, and Sales Managers	1460.3	232	.16
Hispanic	Female	112	Advertising, Marketing, Promotions, Public Relations, and Sales Managers	1173.45	714	.61
Non-Hispanic Black	Female	112	Advertising, Marketing, Promotions, Public Relations, and Sales Managers	317.3	187	.59
Non-Hispanic White	Female	112	Advertising, Marketing, Promotions, Public Relations, and Sales Managers	5894.6	1253	.21
Asian/Pacific Islander	Male	112	Advertising, Marketing, Promotions, Public Relations, and Sales Managers	1665.85	198	.12
Hispanic	Male	112	Advertising, Marketing, Promotions, Public Relations, and Sales Managers	1491.53	788	.53
Non-Hispanic Black	Male	112	Advertising, Marketing, Promotions, Public Relations, and Sales Managers	370.06	120	.32
Non-Hispanic White	Male	112	Advertising, Marketing, Promotions, Public Relations, and Sales Managers	7572.49	1177	.16
Asian/Pacific Islander	Female	113	Operations Specialties Managers	3919.04	876	.22
Hispanic	Female	113	Operations Specialties Managers	4017.74	3123	.78
Non-Hispanic Black	Female	113	Operations Specialties Managers	1065.51	925	.87
Non-Hispanic White	Female	113	Operations Specialties Managers	11079.7	3180	.29
Asian/Pacific Islander	Male	113	Operations Specialties Managers	5192.97	761	.15
Hispanic	Male	113	Operations Specialties Managers	5362.33	3683	.69
Non-Hispanic Black	Male	113	Operations Specialties Managers	1099.34	634	.58
Non-Hispanic White	Male	113	Operations Specialties Managers	15660.8	3299	.21
Asian/Pacific Islander	Female	119	Other Management Occupations	7244.41	3019	.42
Hispanic	Female	119	Other Management Occupations	11477.8	16568	1.44
Non-Hispanic Black	Female	119	Other Management Occupations	3257.57	3683	1.13
Non-Hispanic White	Female	119	Other Management Occupations	28219.5	14163	.5
Asian/Pacific Islander	Male	119	Other Management Occupations	9746.19	2451	.25
Hispanic	Male	119	Other Management Occupations	14335.9	21460	1.5
Non-Hispanic Black	Male	119	Other Management Occupations	2555.31	2060	.81
Non-Hispanic White	Male	119	Other Management Occupations	39753.5	14850	.37
Asian/Pacific Islander	Female	131	Business Operations Specialists	5418.39	2142	.4
Hispanic	Female	131	Business Operations Specialists	6400.95	9936	1.55
Non-Hispanic Black	Female	131	Business Operations Specialists	1936.89	2566	1.32
Non-Hispanic White	Female	131	Business Operations Specialists	15508.4	9527	.61
Asian/Pacific Islander	Male	131	Business Operations Specialists	4277.73	1458	.34
Hispanic	Male	131	Business Operations Specialists	4685.06	7695	1.64
Non-Hispanic Black	Male	131	Business Operations Specialists	1069.9	1249	1.17
Non-Hispanic White	Male	131	Business Operations Specialists	12915.7	7378	.57
Asian/Pacific Islander	Female	132	Financial Specialists	9532.68	906	.1
Hispanic	Female	132	Financial Specialists	5048.11	1905	.38
Non-Hispanic Black	Female	132	Financial Specialists	1387.27	554	.4
Non-Hispanic White	Female	132	Financial Specialists	12076	2164	.18
Asian/Pacific Islander	Male	132	Financial Specialists	5246.32	303	.06
Hispanic	Male	132	Financial Specialists	3292.35	835	.25
Non-Hispanic Black	Male	132	Financial Specialists	939.49	172	.18
Non-Hispanic White	Male	132	Financial Specialists	11402	1089	.1
Asian/Pacific Islander	Female	151	Computer Occupations	6868.21	1613	.23
Hispanic	Female	151	Computer Occupations	1536.82	4746	3.09
Non-Hispanic Black	Female	151	Computer Occupations	611.11	1529	2.5
Non-Hispanic White	Female	151	Computer Occupations	6159.11	4341	.7
Asian/Pacific Islander	Male	151	Computer Occupations	20242	1527	.08
Hispanic	Male	151	Computer Occupations	5277.43	4500	.85
Non-Hispanic Black	Male	151	Computer Occupations	1647.14	890	.54
Non-Hispanic White	Male	151	Computer Occupations	25466.5	5327	.21
Asian/Pacific Islander	Female	152	Mathematical Science Occupations	565.95	81	.14
Hispanic	Female	152	Mathematical Science Occupations	272.05	190	.7
Non-Hispanic Black	Female	152	Mathematical Science Occupations	112.72	75	.66
Non-Hispanic White	Female	152	Mathematical Science Occupations	910.53	281	.31
Asian/Pacific Islander	Male	152	Mathematical Science Occupations	438.23	45	.1
Hispanic	Male	152	Mathematical Science Occupations	189	93	.49
Non-Hispanic Black	Male	152	Mathematical Science Occupations	74.14	24	.32
Non-Hispanic White	Male	152	Mathematical Science Occupations	809.42	143	.18
Asian/Pacific Islander	Female	171	Architects, Surveyors, and Cartographers	244.48	46	.19
Hispanic	Female	171	Architects, Surveyors, and Cartographers	107.18	126	1.18
Non-Hispanic Black	Female	171	Architects, Surveyors, and Cartographers	15.26	22	1.44
Non-Hispanic White	Female	171	Architects, Surveyors, and Cartographers	525.97	133	.25
Asian/Pacific Islander	Male	171	Architects, Surveyors, and Cartographers	477.83	101	.21
Hispanic	Male	171	Architects, Surveyors, and Cartographers	304.92	1965	6.44
Non-Hispanic Black	Male	171	Architects, Surveyors, and Cartographers	45.25	67	1.47
Non-Hispanic White	Male	171	Architects, Surveyors, and Cartographers	1569.39	597	.38
Asian/Pacific Islander	Female	172	Engineers	2538.21	353	.14
Hispanic	Female	172	Engineers	639.32	580	.91
Non-Hispanic Black	Female	172	Engineers	165.47	156	.94
Non-Hispanic White	Female	172	Engineers	2166.68	797	.37
Asian/Pacific Islander	Male	172	Engineers	11001.9	1073	.1
Hispanic	Male	172	Engineers	3489.43	2425	.69
Non-Hispanic Black	Male	172	Engineers	717.28	357	.5
Non-Hispanic White	Male	172	Engineers	16227.2	4508	.28
Asian/Pacific Islander	Female	173	Drafters, Engineering Technicians, and Mapping Technicians	660.3	441	.67
Hispanic	Female	173	Drafters, Engineering Technicians, and Mapping Technicians	392.86	1037	2.64
Non-Hispanic Black	Female	173	Drafters, Engineering Technicians, and Mapping Technicians	64.86	183	2.81
Non-Hispanic White	Female	173	Drafters, Engineering Technicians, and Mapping Technicians	629.66	784	1.25
Asian/Pacific Islander	Male	173	Drafters, Engineering Technicians, and Mapping Technicians	1784.34	935	.52
Hispanic	Male	173	Drafters, Engineering Technicians, and Mapping Technicians	1987.31	3607	1.81
Non-Hispanic Black	Male	173	Drafters, Engineering Technicians, and Mapping Technicians	260.18	467	1.8
Non-Hispanic White	Male	173	Drafters, Engineering Technicians, and Mapping Technicians	3414.41	3606	1.06
Asian/Pacific Islander	Female	191	Life Scientists	872.3	219	.25
Hispanic	Female	191	Life Scientists	175.58	334	1.9
Non-Hispanic Black	Female	191	Life Scientists	45.37	73	1.61
Non-Hispanic White	Female	191	Life Scientists	1184.75	538	.45
Asian/Pacific Islander	Male	191	Life Scientists	749.37	114	.15
Hispanic	Male	191	Life Scientists	193.15	499	2.58
Non-Hispanic Black	Male	191	Life Scientists	31.33	60	1.92
Non-Hispanic White	Male	191	Life Scientists	1348.53	662	.49
Asian/Pacific Islander	Female	192	Physical Scientists	1260.47	196	.16
Hispanic	Female	192	Physical Scientists	278.25	213	.77
Non-Hispanic Black	Female	192	Physical Scientists	79.57	53	.66
Non-Hispanic White	Female	192	Physical Scientists	1549.25	346	.22
Asian/Pacific Islander	Male	192	Physical Scientists	1485.45	157	.11
Hispanic	Male	192	Physical Scientists	309.43	280	.9
Non-Hispanic Black	Male	192	Physical Scientists	87.07	50	.57
Non-Hispanic White	Male	192	Physical Scientists	2967.96	502	.17
Asian/Pacific Islander	Female	193	Social Scientists and Related Workers	406.26	130	.32
Hispanic	Female	193	Social Scientists and Related Workers	451.42	418	.93
Non-Hispanic Black	Female	193	Social Scientists and Related Workers	120.36	111	.93
Non-Hispanic White	Female	193	Social Scientists and Related Workers	1604.25	587	.37
Asian/Pacific Islander	Male	193	Social Scientists and Related Workers	265.25	58	.22
Hispanic	Male	193	Social Scientists and Related Workers	254.01	204	.8
Non-Hispanic Black	Male	193	Social Scientists and Related Workers	69.6	43	.61
Non-Hispanic White	Male	193	Social Scientists and Related Workers	1306.22	271	.21
Asian/Pacific Islander	Female	194	Life, Physical, and Social Science Technicians	548.02	407	.74
Hispanic	Female	194	Life, Physical, and Social Science Technicians	409.95	924	2.25
Non-Hispanic Black	Female	194	Life, Physical, and Social Science Technicians	58.14	160	2.76
Non-Hispanic White	Female	194	Life, Physical, and Social Science Technicians	756.27	794	1.05
Asian/Pacific Islander	Male	194	Life, Physical, and Social Science Technicians	600.82	313	.52
Hispanic	Male	194	Life, Physical, and Social Science Technicians	758.09	1150	1.52
Non-Hispanic Black	Male	194	Life, Physical, and Social Science Technicians	107.08	144	1.34
Non-Hispanic White	Male	194	Life, Physical, and Social Science Technicians	1020.23	1038	1.02
Asian/Pacific Islander	Female	195	Occupational Health and Safety Specialists and Technicians	4	Not reported	Not reported
Hispanic	Female	195	Occupational Health and Safety Specialists and Technicians	5.24	Not reported	Not reported
Non-Hispanic Black	Female	195	Occupational Health and Safety Specialists and Technicians	10.53	Not reported	Not reported
Non-Hispanic White	Female	195	Occupational Health and Safety Specialists and Technicians	19.6	226	11.55
Asian/Pacific Islander	Male	195	Occupational Health and Safety Specialists and Technicians	10.95	Not reported	Not reported
Hispanic	Male	195	Occupational Health and Safety Specialists and Technicians	25.2	196	7.8
Non-Hispanic Black	Male	195	Occupational Health and Safety Specialists and Technicians	0.56	Not reported	Not reported
Non-Hispanic White	Male	195	Occupational Health and Safety Specialists and Technicians	38.39	280	7.29
Asian/Pacific Islander	Female	211	Counselors, Social Workers, and Other Community and Social Service Specialists	1747.16	1565	.9
Hispanic	Female	211	Counselors, Social Workers, and Other Community and Social Service Specialists	6649	7586	1.14
Non-Hispanic Black	Female	211	Counselors, Social Workers, and Other Community and Social Service Specialists	2356.72	2817	1.2
Non-Hispanic White	Female	211	Counselors, Social Workers, and Other Community and Social Service Specialists	7273.64	7565	1.04
Asian/Pacific Islander	Male	211	Counselors, Social Workers, and Other Community and Social Service Specialists	771.87	699	.9
Hispanic	Male	211	Counselors, Social Workers, and Other Community and Social Service Specialists	2386.19	3436	1.44
Non-Hispanic Black	Male	211	Counselors, Social Workers, and Other Community and Social Service Specialists	1110.27	1047	.94
Non-Hispanic White	Male	211	Counselors, Social Workers, and Other Community and Social Service Specialists	2828.46	4034	1.43
Asian/Pacific Islander	Female	212	Religious Workers	209.6	179	.86
Hispanic	Female	212	Religious Workers	261.86	752	2.87
Non-Hispanic Black	Female	212	Religious Workers	74.6	169	2.26
Non-Hispanic White	Female	212	Religious Workers	1153.2	1170	1.01
Asian/Pacific Islander	Male	212	Religious Workers	943.68	81	.09
Hispanic	Male	212	Religious Workers	779.12	460	.59
Non-Hispanic Black	Male	212	Religious Workers	250.85	99	.4
Non-Hispanic White	Male	212	Religious Workers	2802.67	701	.25
Asian/Pacific Islander	Female	231	Lawyers, Judges, and Related Workers	1076.48	121	.11
Hispanic	Female	231	Lawyers, Judges, and Related Workers	660.86	360	.54
Non-Hispanic Black	Female	231	Lawyers, Judges, and Related Workers	335.06	125	.37
Non-Hispanic White	Female	231	Lawyers, Judges, and Related Workers	4098.08	663	.16
Asian/Pacific Islander	Male	231	Lawyers, Judges, and Related Workers	866.52	77	.09
Hispanic	Male	231	Lawyers, Judges, and Related Workers	753.72	281	.37
Non-Hispanic Black	Male	231	Lawyers, Judges, and Related Workers	241.39	48	.2
Non-Hispanic White	Male	231	Lawyers, Judges, and Related Workers	6547.13	546	.08
Asian/Pacific Islander	Female	232	Legal Support Workers	735.36	240	.33
Hispanic	Female	232	Legal Support Workers	1771.36	1219	.69
Non-Hispanic Black	Female	232	Legal Support Workers	350.26	368	1.05
Non-Hispanic White	Female	232	Legal Support Workers	3445.08	1255	.36
Asian/Pacific Islander	Male	232	Legal Support Workers	272.95	101	.37
Hispanic	Male	232	Legal Support Workers	563.85	530	.94
Non-Hispanic Black	Male	232	Legal Support Workers	134.72	94	.7
Non-Hispanic White	Male	232	Legal Support Workers	1019.94	529	.52
Asian/Pacific Islander	Female	251	Postsecondary Teachers	1249.79	309	.25
Hispanic	Female	251	Postsecondary Teachers	967.44	749	.77
Non-Hispanic Black	Female	251	Postsecondary Teachers	381.92	225	.59
Non-Hispanic White	Female	251	Postsecondary Teachers	5180.1	1272	.25
Asian/Pacific Islander	Male	251	Postsecondary Teachers	1588.37	135	.09
Hispanic	Male	251	Postsecondary Teachers	899.08	413	.46
Non-Hispanic Black	Male	251	Postsecondary Teachers	301.9	94	.31
Non-Hispanic White	Male	251	Postsecondary Teachers	5878.12	682	.12
Asian/Pacific Islander	Female	252	Preschool, Elementary, Middle, Secondary, and Special Education Teachers	3818.8	2462	.64
Hispanic	Female	252	Preschool, Elementary, Middle, Secondary, and Special Education Teachers	10254	8941	.87
Non-Hispanic Black	Female	252	Preschool, Elementary, Middle, Secondary, and Special Education Teachers	2215.3	2614	1.18
Non-Hispanic White	Female	252	Preschool, Elementary, Middle, Secondary, and Special Education Teachers	28341.8	15355	.54
Asian/Pacific Islander	Male	252	Preschool, Elementary, Middle, Secondary, and Special Education Teachers	1096.28	484	.44
Hispanic	Male	252	Preschool, Elementary, Middle, Secondary, and Special Education Teachers	3489.96	2202	.63
Non-Hispanic Black	Male	252	Preschool, Elementary, Middle, Secondary, and Special Education Teachers	870.41	526	.6
Non-Hispanic White	Male	252	Preschool, Elementary, Middle, Secondary, and Special Education Teachers	10414.7	3934	.38
Asian/Pacific Islander	Female	253	Other Teachers and Instructors	512.66	624	1.22
Hispanic	Female	253	Other Teachers and Instructors	1202.29	2849	2.37
Non-Hispanic Black	Female	253	Other Teachers and Instructors	288.89	803	2.78
Non-Hispanic White	Female	253	Other Teachers and Instructors	2104.16	3839	1.82
Asian/Pacific Islander	Male	253	Other Teachers and Instructors	381.1	242	.64
Hispanic	Male	253	Other Teachers and Instructors	779.22	1198	1.54
Non-Hispanic Black	Male	253	Other Teachers and Instructors	240.66	260	1.08
Non-Hispanic White	Male	253	Other Teachers and Instructors	1669.66	1795	1.07
Asian/Pacific Islander	Female	254	Librarians, Curators, and Archivists	241.59	118	.49
Hispanic	Female	254	Librarians, Curators, and Archivists	368.05	382	1.04
Non-Hispanic Black	Female	254	Librarians, Curators, and Archivists	77.26	91	1.18
Non-Hispanic White	Female	254	Librarians, Curators, and Archivists	1342.37	612	.46
Asian/Pacific Islander	Male	254	Librarians, Curators, and Archivists	91.84	46	.5
Hispanic	Male	254	Librarians, Curators, and Archivists	118.06	220	1.86
Non-Hispanic Black	Male	254	Librarians, Curators, and Archivists	35.57	34	.97
Non-Hispanic White	Male	254	Librarians, Curators, and Archivists	477.22	186	.39
Asian/Pacific Islander	Female	259	Other Educational Instruction and Library Occupations	769.13	1509	1.96
Hispanic	Female	259	Other Educational Instruction and Library Occupations	4040.83	8624	2.13
Non-Hispanic Black	Female	259	Other Educational Instruction and Library Occupations	688.49	1879	2.73
Non-Hispanic White	Female	259	Other Educational Instruction and Library Occupations	3568.27	7827	2.19
Asian/Pacific Islander	Male	259	Other Educational Instruction and Library Occupations	222.77	257	1.15
Hispanic	Male	259	Other Educational Instruction and Library Occupations	798.33	1414	1.77
Non-Hispanic Black	Male	259	Other Educational Instruction and Library Occupations	228.49	354	1.55
Non-Hispanic White	Male	259	Other Educational Instruction and Library Occupations	607.84	1321	2.17
Asian/Pacific Islander	Female	271	Art and Design Workers	1630.49	647	.4
Hispanic	Female	271	Art and Design Workers	1288.58	2702	2.1
Non-Hispanic Black	Female	271	Art and Design Workers	121.7	432	3.55
Non-Hispanic White	Female	271	Art and Design Workers	3489.4	2493	.71
Asian/Pacific Islander	Male	271	Art and Design Workers	1881.54	546	.29
Hispanic	Male	271	Art and Design Workers	1964.94	4194	2.13
Non-Hispanic Black	Male	271	Art and Design Workers	250.43	390	1.56
Non-Hispanic White	Male	271	Art and Design Workers	5060.87	2947	.58
Asian/Pacific Islander	Female	272	Entertainers and Performers, Sports and Related Workers	267.71	221	.82
Hispanic	Female	272	Entertainers and Performers, Sports and Related Workers	499.42	779	1.56
Non-Hispanic Black	Female	272	Entertainers and Performers, Sports and Related Workers	224.11	232	1.04
Non-Hispanic White	Female	272	Entertainers and Performers, Sports and Related Workers	2219.06	1320	.59
Asian/Pacific Islander	Male	272	Entertainers and Performers, Sports and Related Workers	377.36	286	.76
Hispanic	Male	272	Entertainers and Performers, Sports and Related Workers	977.05	1370	1.4
Non-Hispanic Black	Male	272	Entertainers and Performers, Sports and Related Workers	429.98	322	.75
Non-Hispanic White	Male	272	Entertainers and Performers, Sports and Related Workers	3793.65	2275	.6
Asian/Pacific Islander	Female	273	Media and Communication Workers	686.27	171	.25
Hispanic	Female	273	Media and Communication Workers	991.82	702	.71
Non-Hispanic Black	Female	273	Media and Communication Workers	223.79	183	.82
Non-Hispanic White	Female	273	Media and Communication Workers	3586.35	930	.26
Asian/Pacific Islander	Male	273	Media and Communication Workers	466.77	110	.24
Hispanic	Male	273	Media and Communication Workers	799.47	497	.62
Non-Hispanic Black	Male	273	Media and Communication Workers	258.45	89	.34
Non-Hispanic White	Male	273	Media and Communication Workers	3707.99	565	.15
Asian/Pacific Islander	Female	274	Media and Communication Equipment Workers	103.62	75	.73
Hispanic	Female	274	Media and Communication Equipment Workers	199.54	343	1.72
Non-Hispanic Black	Female	274	Media and Communication Equipment Workers	48.47	73	1.51
Non-Hispanic White	Female	274	Media and Communication Equipment Workers	487.75	454	.93
Asian/Pacific Islander	Male	274	Media and Communication Equipment Workers	313.81	154	.49
Hispanic	Male	274	Media and Communication Equipment Workers	672.43	651	.97
Non-Hispanic Black	Male	274	Media and Communication Equipment Workers	169.37	102	.6
Non-Hispanic White	Male	274	Media and Communication Equipment Workers	2145.01	1013	.47
Asian/Pacific Islander	Female	291	Other Healthcare Diagnosing or Treating Practitioners	14532.2	10607	.73
Hispanic	Female	291	Other Healthcare Diagnosing or Treating Practitioners	5966.36	13977	2.34
Non-Hispanic Black	Female	291	Other Healthcare Diagnosing or Treating Practitioners	2638.36	4137	1.57
Non-Hispanic White	Female	291	Other Healthcare Diagnosing or Treating Practitioners	21471.3	24134	1.12
Asian/Pacific Islander	Male	291	Other Healthcare Diagnosing or Treating Practitioners	6299.08	2255	.36
Hispanic	Male	291	Other Healthcare Diagnosing or Treating Practitioners	2014.67	3597	1.79
Non-Hispanic Black	Male	291	Other Healthcare Diagnosing or Treating Practitioners	809.73	833	1.03
Non-Hispanic White	Male	291	Other Healthcare Diagnosing or Treating Practitioners	8057.86	4917	.61
Asian/Pacific Islander	Female	292	Health Technologists and Technicians	4498.38	3501	.78
Hispanic	Female	292	Health Technologists and Technicians	5941.31	9694	1.63
Non-Hispanic Black	Female	292	Health Technologists and Technicians	1886.57	2969	1.57
Non-Hispanic White	Female	292	Health Technologists and Technicians	7978.88	11557	1.45
Asian/Pacific Islander	Male	292	Health Technologists and Technicians	2447.42	1700	.69
Hispanic	Male	292	Health Technologists and Technicians	2895.27	4356	1.5
Non-Hispanic Black	Male	292	Health Technologists and Technicians	836.89	952	1.14
Non-Hispanic White	Male	292	Health Technologists and Technicians	3869.38	5915	1.53
Asian/Pacific Islander	Female	299	Other Healthcare Practitioners and Technical Occupations	69.3	46	.66
Hispanic	Female	299	Other Healthcare Practitioners and Technical Occupations	104.83	212	2.03
Non-Hispanic Black	Female	299	Other Healthcare Practitioners and Technical Occupations	34.78	48	1.39
Non-Hispanic White	Female	299	Other Healthcare Practitioners and Technical Occupations	243.29	201	.83
Asian/Pacific Islander	Male	299	Other Healthcare Practitioners and Technical Occupations	69.72	20	.28
Hispanic	Male	299	Other Healthcare Practitioners and Technical Occupations	149.08	67	.45
Non-Hispanic Black	Male	299	Other Healthcare Practitioners and Technical Occupations	29.38	16	.56
Non-Hispanic White	Male	299	Other Healthcare Practitioners and Technical Occupations	270.51	95	.35
Asian/Pacific Islander	Female	311	Home Health and Personal Care Aides; and Nursing Assistants, Orderlies, and Psychiatric Aides	3530.59	7061	2
Hispanic	Female	311	Home Health and Personal Care Aides; and Nursing Assistants, Orderlies, and Psychiatric Aides	6815.99	30158	4.42
Non-Hispanic Black	Female	311	Home Health and Personal Care Aides; and Nursing Assistants, Orderlies, and Psychiatric Aides	2197.94	6757	3.07
Non-Hispanic White	Female	311	Home Health and Personal Care Aides; and Nursing Assistants, Orderlies, and Psychiatric Aides	3798.4	16032	4.22
Asian/Pacific Islander	Male	311	Home Health and Personal Care Aides; and Nursing Assistants, Orderlies, and Psychiatric Aides	1276.89	1757	1.38
Hispanic	Male	311	Home Health and Personal Care Aides; and Nursing Assistants, Orderlies, and Psychiatric Aides	1499.97	6103	4.07
Non-Hispanic Black	Male	311	Home Health and Personal Care Aides; and Nursing Assistants, Orderlies, and Psychiatric Aides	528.27	1170	2.22
Non-Hispanic White	Male	311	Home Health and Personal Care Aides; and Nursing Assistants, Orderlies, and Psychiatric Aides	995.82	3615	3.63
Asian/Pacific Islander	Female	312	Occupational Therapy and Physical Therapist Assistants and Aides	92.79	39	.42
Hispanic	Female	312	Occupational Therapy and Physical Therapist Assistants and Aides	174.01	87	.5
Non-Hispanic Black	Female	312	Occupational Therapy and Physical Therapist Assistants and Aides	19.34	23	1.17
Non-Hispanic White	Female	312	Occupational Therapy and Physical Therapist Assistants and Aides	240.46	150	.63
Asian/Pacific Islander	Male	312	Occupational Therapy and Physical Therapist Assistants and Aides	105.95	18	.17
Hispanic	Male	312	Occupational Therapy and Physical Therapist Assistants and Aides	94.21	45	.48
Non-Hispanic Black	Male	312	Occupational Therapy and Physical Therapist Assistants and Aides	11.83	Not reported	Not reported
Non-Hispanic White	Male	312	Occupational Therapy and Physical Therapist Assistants and Aides	112.64	54	.48
Asian/Pacific Islander	Female	319	Healthcare Support Occupations	2333.16	1444	.62
Hispanic	Female	319	Healthcare Support Occupations	8125.67	6976	.86
Non-Hispanic Black	Female	319	Healthcare Support Occupations	665.14	1209	1.82
Non-Hispanic White	Female	319	Healthcare Support Occupations	4842.57	5376	1.11
Asian/Pacific Islander	Male	319	Healthcare Support Occupations	657.5	432	.66
Hispanic	Male	319	Healthcare Support Occupations	1204.92	1532	1.27
Non-Hispanic Black	Male	319	Healthcare Support Occupations	97.83	244	2.5
Non-Hispanic White	Male	319	Healthcare Support Occupations	622.65	1106	1.78
Asian/Pacific Islander	Female	331	Supervisors of Protective Service Workers	51.05	210	4.11
Hispanic	Female	331	Supervisors of Protective Service Workers	234.4	1134	4.84
Non-Hispanic Black	Female	331	Supervisors of Protective Service Workers	154.92	392	2.53
Non-Hispanic White	Female	331	Supervisors of Protective Service Workers	452.94	1977	4.37
Asian/Pacific Islander	Male	331	Supervisors of Protective Service Workers	152.59	933	6.11
Hispanic	Male	331	Supervisors of Protective Service Workers	978.4	5028	5.14
Non-Hispanic Black	Male	331	Supervisors of Protective Service Workers	322.81	1022	3.17
Non-Hispanic White	Male	331	Supervisors of Protective Service Workers	2703.75	15273	5.65
Asian/Pacific Islander	Female	332	Firefighting and Prevention Workers	14.67	Not reported	Not reported
Hispanic	Female	332	Firefighting and Prevention Workers	47.94	376	7.85
Non-Hispanic Black	Female	332	Firefighting and Prevention Workers	22.5	130	5.76
Non-Hispanic White	Female	332	Firefighting and Prevention Workers	220.08	1294	5.88
Asian/Pacific Islander	Male	332	Firefighting and Prevention Workers	221.21	1119	5.06
Hispanic	Male	332	Firefighting and Prevention Workers	1082.8	4558	4.21
Non-Hispanic Black	Male	332	Firefighting and Prevention Workers	203.99	1002	4.91
Non-Hispanic White	Male	332	Firefighting and Prevention Workers	3743.42	16951	4.53
Asian/Pacific Islander	Female	333	Law Enforcement Workers	156.44	995	6.36
Hispanic	Female	333	Law Enforcement Workers	1106.54	6687	6.04
Non-Hispanic Black	Female	333	Law Enforcement Workers	419.52	2202	5.25
Non-Hispanic White	Female	333	Law Enforcement Workers	1396.88	8367	5.99
Asian/Pacific Islander	Male	333	Law Enforcement Workers	951.78	4598	4.83
Hispanic	Male	333	Law Enforcement Workers	4537.62	23586	5.2
Non-Hispanic Black	Male	333	Law Enforcement Workers	986.83	3870	3.92
Non-Hispanic White	Male	333	Law Enforcement Workers	7273.25	39776	5.47
Asian/Pacific Islander	Female	339	Other Protective Service Workers	261.09	583	2.23
Hispanic	Female	339	Other Protective Service Workers	1215.12	3503	2.88
Non-Hispanic Black	Female	339	Other Protective Service Workers	897.77	1889	2.1
Non-Hispanic White	Female	339	Other Protective Service Workers	1210.19	3219	2.66
Asian/Pacific Islander	Male	339	Other Protective Service Workers	1382.25	1497	1.08
Hispanic	Male	339	Other Protective Service Workers	5368.7	7449	1.39
Non-Hispanic Black	Male	339	Other Protective Service Workers	2418.49	2223	.92
Non-Hispanic White	Male	339	Other Protective Service Workers	4405.87	7864	1.78
Asian/Pacific Islander	Female	351	Supervisors of Food Preparation and Serving Workers	616.2	583	.95
Hispanic	Female	351	Supervisors of Food Preparation and Serving Workers	2465.76	3711	1.5
Non-Hispanic Black	Female	351	Supervisors of Food Preparation and Serving Workers	222.37	384	1.72
Non-Hispanic White	Female	351	Supervisors of Food Preparation and Serving Workers	1719.04	2001	1.16
Asian/Pacific Islander	Male	351	Supervisors of Food Preparation and Serving Workers	1819.47	1136	.62
Hispanic	Male	351	Supervisors of Food Preparation and Serving Workers	4628.9	4115	.89
Non-Hispanic Black	Male	351	Supervisors of Food Preparation and Serving Workers	332.52	247	.74
Non-Hispanic White	Male	351	Supervisors of Food Preparation and Serving Workers	2687.02	1739	.65
Asian/Pacific Islander	Female	352	Cooks and Food Preparation Workers	1797.85	3013	1.68
Hispanic	Female	352	Cooks and Food Preparation Workers	9989.33	26692	2.67
Non-Hispanic Black	Female	352	Cooks and Food Preparation Workers	449.67	2161	4.81
Non-Hispanic White	Female	352	Cooks and Food Preparation Workers	2960.01	8865	2.99
Asian/Pacific Islander	Male	352	Cooks and Food Preparation Workers	2927.09	3221	1.1
Hispanic	Male	352	Cooks and Food Preparation Workers	17451.7	29899	1.71
Non-Hispanic Black	Male	352	Cooks and Food Preparation Workers	543.95	1179	2.17
Non-Hispanic White	Male	352	Cooks and Food Preparation Workers	3268.48	6301	1.93
Asian/Pacific Islander	Female	353	Food and Beverage Serving Workers	2739.6	2614	.95
Hispanic	Female	353	Food and Beverage Serving Workers	7011.55	16301	2.32
Non-Hispanic Black	Female	353	Food and Beverage Serving Workers	618.99	1774	2.87
Non-Hispanic White	Female	353	Food and Beverage Serving Workers	8334.47	11706	1.4
Asian/Pacific Islander	Male	353	Food and Beverage Serving Workers	1872.36	1555	.83
Hispanic	Male	353	Food and Beverage Serving Workers	6110.62	9857	1.61
Non-Hispanic Black	Male	353	Food and Beverage Serving Workers	479	783	1.63
Non-Hispanic White	Male	353	Food and Beverage Serving Workers	4884.62	6557	1.34
Asian/Pacific Islander	Female	359	Other Food Preparation and Serving Related Workers	357.09	527	1.47
Hispanic	Female	359	Other Food Preparation and Serving Related Workers	1833.52	5832	3.18
Non-Hispanic Black	Female	359	Other Food Preparation and Serving Related Workers	140.93	483	3.43
Non-Hispanic White	Female	359	Other Food Preparation and Serving Related Workers	1048.86	1546	1.47
Asian/Pacific Islander	Male	359	Other Food Preparation and Serving Related Workers	426.01	711	1.67
Hispanic	Male	359	Other Food Preparation and Serving Related Workers	4684.7	10457	2.23
Non-Hispanic Black	Male	359	Other Food Preparation and Serving Related Workers	154.7	349	2.26
Non-Hispanic White	Male	359	Other Food Preparation and Serving Related Workers	947.34	1657	1.75
Asian/Pacific Islander	Female	371	Supervisors of Building and Grounds Cleaning and Maintenance Workers	52.37	104	1.99
Hispanic	Female	371	Supervisors of Building and Grounds Cleaning and Maintenance Workers	566.78	1346	2.37
Non-Hispanic Black	Female	371	Supervisors of Building and Grounds Cleaning and Maintenance Workers	59.73	133	2.22
Non-Hispanic White	Female	371	Supervisors of Building and Grounds Cleaning and Maintenance Workers	195.59	365	1.87
Asian/Pacific Islander	Male	371	Supervisors of Building and Grounds Cleaning and Maintenance Workers	108.87	171	1.57
Hispanic	Male	371	Supervisors of Building and Grounds Cleaning and Maintenance Workers	1713.08	2939	1.72
Non-Hispanic Black	Male	371	Supervisors of Building and Grounds Cleaning and Maintenance Workers	120.89	177	1.46
Non-Hispanic White	Male	371	Supervisors of Building and Grounds Cleaning and Maintenance Workers	971.55	1049	1.08
Asian/Pacific Islander	Female	372	Building Cleaning and Pest Control Workers	1492.07	4401	2.95
Hispanic	Female	372	Building Cleaning and Pest Control Workers	16800.6	58668	3.49
Non-Hispanic Black	Female	372	Building Cleaning and Pest Control Workers	625.03	3562	5.7
Non-Hispanic White	Female	372	Building Cleaning and Pest Control Workers	1532.32	7849	5.12
Asian/Pacific Islander	Male	372	Building Cleaning and Pest Control Workers	2023.35	4778	2.36
Hispanic	Male	372	Building Cleaning and Pest Control Workers	15340.6	49271	3.21
Non-Hispanic Black	Male	372	Building Cleaning and Pest Control Workers	1540.65	5369	3.48
Non-Hispanic White	Male	372	Building Cleaning and Pest Control Workers	5030.07	20810	4.14
Asian/Pacific Islander	Female	373	Grounds Maintenance Workers	22.15	137	6.19
Hispanic	Female	373	Grounds Maintenance Workers	406.38	1577	3.88
Non-Hispanic Black	Female	373	Grounds Maintenance Workers	38.14	257	6.73
Non-Hispanic White	Female	373	Grounds Maintenance Workers	167.73	901	5.37
Asian/Pacific Islander	Male	373	Grounds Maintenance Workers	216.06	698	3.23
Hispanic	Male	373	Grounds Maintenance Workers	14794.6	19006	1.28
Non-Hispanic Black	Male	373	Grounds Maintenance Workers	266.39	900	3.38
Non-Hispanic White	Male	373	Grounds Maintenance Workers	1904.28	4880	2.56
Asian/Pacific Islander	Female	391	Supervisors of Personal Care and Service Workers	163.83	58	.35
Hispanic	Female	391	Supervisors of Personal Care and Service Workers	219.94	213	.97
Non-Hispanic Black	Female	391	Supervisors of Personal Care and Service Workers	57.6	35	.61
Non-Hispanic White	Female	391	Supervisors of Personal Care and Service Workers	575.36	199	.35
Asian/Pacific Islander	Male	391	Supervisors of Personal Care and Service Workers	170.62	26	.16
Hispanic	Male	391	Supervisors of Personal Care and Service Workers	261.92	148	.56
Non-Hispanic Black	Male	391	Supervisors of Personal Care and Service Workers	80.91	21	.25
Non-Hispanic White	Male	391	Supervisors of Personal Care and Service Workers	567.44	133	.23
Asian/Pacific Islander	Female	392	Animal Care and Service Workers	73.38	199	2.72
Hispanic	Female	392	Animal Care and Service Workers	352.78	1114	3.16
Non-Hispanic Black	Female	392	Animal Care and Service Workers	27.28	221	8.12
Non-Hispanic White	Female	392	Animal Care and Service Workers	1014.84	1508	1.49
Asian/Pacific Islander	Male	392	Animal Care and Service Workers	24.97	96	3.84
Hispanic	Male	392	Animal Care and Service Workers	439.65	1370	3.12
Non-Hispanic Black	Male	392	Animal Care and Service Workers	25.97	90	3.46
Non-Hispanic White	Male	392	Animal Care and Service Workers	286.95	578	2.01
Asian/Pacific Islander	Female	393	Entertainment Attendants and Related Workers	646.36	468	.72
Hispanic	Female	393	Entertainment Attendants and Related Workers	534.86	1554	2.9
Non-Hispanic Black	Female	393	Entertainment Attendants and Related Workers	88.54	207	2.34
Non-Hispanic White	Female	393	Entertainment Attendants and Related Workers	694.88	887	1.28
Asian/Pacific Islander	Male	393	Entertainment Attendants and Related Workers	627.13	297	.47
Hispanic	Male	393	Entertainment Attendants and Related Workers	647.15	1005	1.55
Non-Hispanic Black	Male	393	Entertainment Attendants and Related Workers	119.2	141	1.18
Non-Hispanic White	Male	393	Entertainment Attendants and Related Workers	971.4	1003	1.03
Asian/Pacific Islander	Female	394	Funeral Service Workers	9.89	Not reported	Not reported
Hispanic	Female	394	Funeral Service Workers	51.01	154	3.02
Non-Hispanic Black	Female	394	Funeral Service Workers	6.13	Not reported	Not reported
Non-Hispanic White	Female	394	Funeral Service Workers	47.03	120	2.54
Asian/Pacific Islander	Male	394	Funeral Service Workers	6.94	Not reported	Not reported
Hispanic	Male	394	Funeral Service Workers	75.36	204	2.71
Non-Hispanic Black	Male	394	Funeral Service Workers	10.31	Not reported	Not reported
Non-Hispanic White	Male	394	Funeral Service Workers	91.23	135	1.47
Asian/Pacific Islander	Female	395	Personal Appearance Workers	3286.39	297	.09
Hispanic	Female	395	Personal Appearance Workers	2287.76	710	.31
Non-Hispanic Black	Female	395	Personal Appearance Workers	251.08	113	.45
Non-Hispanic White	Female	395	Personal Appearance Workers	2151.53	789	.37
Asian/Pacific Islander	Male	395	Personal Appearance Workers	503.58	35	.07
Hispanic	Male	395	Personal Appearance Workers	535.04	129	.24
Non-Hispanic Black	Male	395	Personal Appearance Workers	97.62	Not reported	Not reported
Non-Hispanic White	Male	395	Personal Appearance Workers	300.48	107	.36
Asian/Pacific Islander	Female	396	Baggage Porters, Bellhops, and Concierges	61.76	127	2.05
Hispanic	Female	396	Baggage Porters, Bellhops, and Concierges	105.12	894	8.51
Non-Hispanic Black	Female	396	Baggage Porters, Bellhops, and Concierges	37.65	90	2.39
Non-Hispanic White	Female	396	Baggage Porters, Bellhops, and Concierges	306.27	274	.89
Asian/Pacific Islander	Male	396	Baggage Porters, Bellhops, and Concierges	191.3	197	1.03
Hispanic	Male	396	Baggage Porters, Bellhops, and Concierges	305.88	1292	4.22
Non-Hispanic Black	Male	396	Baggage Porters, Bellhops, and Concierges	111.86	163	1.45
Non-Hispanic White	Male	396	Baggage Porters, Bellhops, and Concierges	277.51	488	1.76
Asian/Pacific Islander	Female	397	Tour and Travel Guides	22.15	28	1.26
Hispanic	Female	397	Tour and Travel Guides	28.85	116	4.01
Non-Hispanic Black	Female	397	Tour and Travel Guides	2.59	Not reported	Not reported
Non-Hispanic White	Female	397	Tour and Travel Guides	73.08	207	2.83
Asian/Pacific Islander	Male	397	Tour and Travel Guides	65.39	37	.57
Hispanic	Male	397	Tour and Travel Guides	22.98	125	5.43
Non-Hispanic Black	Male	397	Tour and Travel Guides	12.24	Not reported	Not reported
Non-Hispanic White	Male	397	Tour and Travel Guides	89.21	270	3.02
Asian/Pacific Islander	Female	399	Other Personal Care and Service Workers	4138.17	718	.17
Hispanic	Female	399	Other Personal Care and Service Workers	10684.8	4374	.41
Non-Hispanic Black	Female	399	Other Personal Care and Service Workers	2512.81	1065	.42
Non-Hispanic White	Female	399	Other Personal Care and Service Workers	7733.85	3357	.43
Asian/Pacific Islander	Male	399	Other Personal Care and Service Workers	1483.82	339	.23
Hispanic	Male	399	Other Personal Care and Service Workers	2171.44	1969	.91
Non-Hispanic Black	Male	399	Other Personal Care and Service Workers	807.44	429	.53
Non-Hispanic White	Male	399	Other Personal Care and Service Workers	2361.36	1574	.67
Asian/Pacific Islander	Female	411	Supervisors of Sales Workers	2603.3	1337	.51
Hispanic	Female	411	Supervisors of Sales Workers	7305.07	7415	1.02
Non-Hispanic Black	Female	411	Supervisors of Sales Workers	1031.34	1342	1.3
Non-Hispanic White	Female	411	Supervisors of Sales Workers	10900	7147	.66
Asian/Pacific Islander	Male	411	Supervisors of Sales Workers	4322.09	1302	.3
Hispanic	Male	411	Supervisors of Sales Workers	10510	7045	.67
Non-Hispanic Black	Male	411	Supervisors of Sales Workers	1375.51	843	.61
Non-Hispanic White	Male	411	Supervisors of Sales Workers	17815.2	6089	.34
Asian/Pacific Islander	Female	412	Retail Sales Workers	5446.53	4182	.77
Hispanic	Female	412	Retail Sales Workers	20157.8	25875	1.28
Non-Hispanic Black	Female	412	Retail Sales Workers	2317.11	3924	1.69
Non-Hispanic White	Female	412	Retail Sales Workers	13697.1	17381	1.27
Asian/Pacific Islander	Male	412	Retail Sales Workers	4673.72	2936	.63
Hispanic	Male	412	Retail Sales Workers	13869.3	14262	1.03
Non-Hispanic Black	Male	412	Retail Sales Workers	2033.65	1817	.89
Non-Hispanic White	Male	412	Retail Sales Workers	14060.1	11374	.81
Asian/Pacific Islander	Female	413	Sales Representatives, Services	1307.52	476	.36
Hispanic	Female	413	Sales Representatives, Services	2335.15	2159	.92
Non-Hispanic Black	Female	413	Sales Representatives, Services	435.04	506	1.16
Non-Hispanic White	Female	413	Sales Representatives, Services	5479.72	2070	.38
Asian/Pacific Islander	Male	413	Sales Representatives, Services	1679.7	425	.25
Hispanic	Male	413	Sales Representatives, Services	2599.92	2049	.79
Non-Hispanic Black	Male	413	Sales Representatives, Services	627.98	301	.48
Non-Hispanic White	Male	413	Sales Representatives, Services	8799.51	1979	.22
Asian/Pacific Islander	Female	414	Sales Representatives, Wholesale and Manufacturing	1027.59	542	.53
Hispanic	Female	414	Sales Representatives, Wholesale and Manufacturing	1521.93	2694	1.77
Non-Hispanic Black	Female	414	Sales Representatives, Wholesale and Manufacturing	210.36	504	2.39
Non-Hispanic White	Female	414	Sales Representatives, Wholesale and Manufacturing	3981.83	2654	.67
Asian/Pacific Islander	Male	414	Sales Representatives, Wholesale and Manufacturing	1699.14	711	.42
Hispanic	Male	414	Sales Representatives, Wholesale and Manufacturing	3662.93	4906	1.34
Non-Hispanic Black	Male	414	Sales Representatives, Wholesale and Manufacturing	410.37	539	1.31
Non-Hispanic White	Male	414	Sales Representatives, Wholesale and Manufacturing	9565.71	3975	.42
Asian/Pacific Islander	Female	419	Other Sales and Related Workers	842.91	370	.44
Hispanic	Female	419	Other Sales and Related Workers	1817.88	2022	1.11
Non-Hispanic Black	Female	419	Other Sales and Related Workers	290.66	404	1.39
Non-Hispanic White	Female	419	Other Sales and Related Workers	3670.77	1929	.53
Asian/Pacific Islander	Male	419	Other Sales and Related Workers	915.91	362	.39
Hispanic	Male	419	Other Sales and Related Workers	1775.37	2311	1.3
Non-Hispanic Black	Male	419	Other Sales and Related Workers	325.75	296	.91
Non-Hispanic White	Male	419	Other Sales and Related Workers	4243.87	1784	.42
Asian/Pacific Islander	Female	431	Supervisors of Office and Administrative Support Workers	1594.32	420	.26
Hispanic	Female	431	Supervisors of Office and Administrative Support Workers	3764.18	2290	.61
Non-Hispanic Black	Female	431	Supervisors of Office and Administrative Support Workers	804.63	569	.71
Non-Hispanic White	Female	431	Supervisors of Office and Administrative Support Workers	6603.76	2566	.39
Asian/Pacific Islander	Male	431	Supervisors of Office and Administrative Support Workers	1080.78	257	.24
Hispanic	Male	431	Supervisors of Office and Administrative Support Workers	2573.96	1725	.67
Non-Hispanic Black	Male	431	Supervisors of Office and Administrative Support Workers	467.82	207	.44
Non-Hispanic White	Male	431	Supervisors of Office and Administrative Support Workers	3413.03	1245	.36
Asian/Pacific Islander	Female	432	Communications Equipment Operators	73.96	54	.73
Hispanic	Female	432	Communications Equipment Operators	240.1	372	1.55
Non-Hispanic Black	Female	432	Communications Equipment Operators	109.25	160	1.47
Non-Hispanic White	Female	432	Communications Equipment Operators	244.99	285	1.16
Asian/Pacific Islander	Male	432	Communications Equipment Operators	44.45	40	.91
Hispanic	Male	432	Communications Equipment Operators	100.27	291	2.9
Non-Hispanic Black	Male	432	Communications Equipment Operators	27.94	63	2.24
Non-Hispanic White	Male	432	Communications Equipment Operators	98.94	184	1.86
Asian/Pacific Islander	Female	433	Financial Clerks	4345.84	1193	.27
Hispanic	Female	433	Financial Clerks	8888.78	4768	.54
Non-Hispanic Black	Female	433	Financial Clerks	1583.5	1197	.76
Non-Hispanic White	Female	433	Financial Clerks	12163	3834	.32
Asian/Pacific Islander	Male	433	Financial Clerks	1299.05	366	.28
Hispanic	Male	433	Financial Clerks	2084.37	1706	.82
Non-Hispanic Black	Male	433	Financial Clerks	397.3	336	.85
Non-Hispanic White	Male	433	Financial Clerks	2200.48	1388	.63
Asian/Pacific Islander	Female	434	Information and Record Clerks	5872.11	3616	.62
Hispanic	Female	434	Information and Record Clerks	19436.9	18187	.94
Non-Hispanic Black	Female	434	Information and Record Clerks	3892.03	5503	1.41
Non-Hispanic White	Female	434	Information and Record Clerks	17708	14157	.8
Asian/Pacific Islander	Male	434	Information and Record Clerks	3209.79	2055	.64
Hispanic	Male	434	Information and Record Clerks	7610.17	9635	1.27
Non-Hispanic Black	Male	434	Information and Record Clerks	1629.43	2054	1.26
Non-Hispanic White	Male	434	Information and Record Clerks	7536.27	7606	1.01
Asian/Pacific Islander	Female	435	Material Recording, Scheduling, Dispatching, and Distributing Workers	1586.31	1074	.68
Hispanic	Female	435	Material Recording, Scheduling, Dispatching, and Distributing Workers	6853.72	7411	1.08
Non-Hispanic Black	Female	435	Material Recording, Scheduling, Dispatching, and Distributing Workers	950.77	1965	2.07
Non-Hispanic White	Female	435	Material Recording, Scheduling, Dispatching, and Distributing Workers	5090.52	5426	1.07
Asian/Pacific Islander	Male	435	Material Recording, Scheduling, Dispatching, and Distributing Workers	3188.37	2885	.9
Hispanic	Male	435	Material Recording, Scheduling, Dispatching, and Distributing Workers	14382	17879	1.24
Non-Hispanic Black	Male	435	Material Recording, Scheduling, Dispatching, and Distributing Workers	1721.12	2831	1.64
Non-Hispanic White	Male	435	Material Recording, Scheduling, Dispatching, and Distributing Workers	7821.78	11657	1.49
Asian/Pacific Islander	Female	436	Secretaries and Administrative Assistants	3820.21	1358	.36
Hispanic	Female	436	Secretaries and Administrative Assistants	11219.6	5906	.53
Non-Hispanic Black	Female	436	Secretaries and Administrative Assistants	1985.42	1781	.9
Non-Hispanic White	Female	436	Secretaries and Administrative Assistants	18477.6	6940	.38
Asian/Pacific Islander	Male	436	Secretaries and Administrative Assistants	435.86	286	.66
Hispanic	Male	436	Secretaries and Administrative Assistants	806.72	1444	1.79
Non-Hispanic Black	Male	436	Secretaries and Administrative Assistants	202.42	292	1.44
Non-Hispanic White	Male	436	Secretaries and Administrative Assistants	1274.27	1290	1.01
Asian/Pacific Islander	Female	439	Other Office and Administrative Support Workers	5046.83	3423	.68
Hispanic	Female	439	Other Office and Administrative Support Workers	12396.5	17352	1.4
Non-Hispanic Black	Female	439	Other Office and Administrative Support Workers	2782.81	4942	1.78
Non-Hispanic White	Female	439	Other Office and Administrative Support Workers	12777.6	13949	1.09
Asian/Pacific Islander	Male	439	Other Office and Administrative Support Workers	2205.43	1341	.61
Hispanic	Male	439	Other Office and Administrative Support Workers	3884.39	6971	1.79
Non-Hispanic Black	Male	439	Other Office and Administrative Support Workers	806.11	1185	1.47
Non-Hispanic White	Male	439	Other Office and Administrative Support Workers	3886.06	5409	1.39
Asian/Pacific Islander	Female	451	Supervisors of Farming, Fishing, and Forestry Workers	5.14	Not reported	Not reported
Hispanic	Female	451	Supervisors of Farming, Fishing, and Forestry Workers	144.83	278	1.92
Non-Hispanic Black	Female	451	Supervisors of Farming, Fishing, and Forestry Workers	0	Not reported	Not reported
Non-Hispanic White	Female	451	Supervisors of Farming, Fishing, and Forestry Workers	20.72	36	1.75
Asian/Pacific Islander	Male	451	Supervisors of Farming, Fishing, and Forestry Workers	35.07	Not reported	Not reported
Hispanic	Male	451	Supervisors of Farming, Fishing, and Forestry Workers	1639.42	1549	.94
Non-Hispanic Black	Male	451	Supervisors of Farming, Fishing, and Forestry Workers	16.46	Not reported	Not reported
Non-Hispanic White	Male	451	Supervisors of Farming, Fishing, and Forestry Workers	317.13	156	.49
Asian/Pacific Islander	Female	452	Agricultural Workers	163.62	312	1.9
Hispanic	Female	452	Agricultural Workers	6706.6	16126	2.4
Non-Hispanic Black	Female	452	Agricultural Workers	27.14	131	4.84
Non-Hispanic White	Female	452	Agricultural Workers	275.66	715	2.59
Asian/Pacific Islander	Male	452	Agricultural Workers	236.4	453	1.92
Hispanic	Male	452	Agricultural Workers	21488.2	39270	1.83
Non-Hispanic Black	Male	452	Agricultural Workers	54.87	284	5.18
Non-Hispanic White	Male	452	Agricultural Workers	1220.98	2114	1.73
Asian/Pacific Islander	Female	453	Fishing and Hunting Workers	0.27	Not reported	Not reported
Hispanic	Female	453	Fishing and Hunting Workers	5.17	Not reported	Not reported
Non-Hispanic Black	Female	453	Fishing and Hunting Workers	0	Not reported	Not reported
Non-Hispanic White	Female	453	Fishing and Hunting Workers	7.38	Not reported	Not reported
Asian/Pacific Islander	Male	453	Fishing and Hunting Workers	12.1	Not reported	Not reported
Hispanic	Male	453	Fishing and Hunting Workers	34.97	53	1.51
Non-Hispanic Black	Male	453	Fishing and Hunting Workers	0.51	Not reported	Not reported
Non-Hispanic White	Male	453	Fishing and Hunting Workers	73.54	50	.69
Asian/Pacific Islander	Female	454	Forest, Conservation, and Logging Workers	0	Not reported	Not reported
Hispanic	Female	454	Forest, Conservation, and Logging Workers	3.5	Not reported	Not reported
Non-Hispanic Black	Female	454	Forest, Conservation, and Logging Workers	2.08	Not reported	Not reported
Non-Hispanic White	Female	454	Forest, Conservation, and Logging Workers	9.09	Not reported	Not reported
Asian/Pacific Islander	Male	454	Forest, Conservation, and Logging Workers	5.12	Not reported	Not reported
Hispanic	Male	454	Forest, Conservation, and Logging Workers	254.73	1709	6.71
Non-Hispanic Black	Male	454	Forest, Conservation, and Logging Workers	5.64	Not reported	Not reported
Non-Hispanic White	Male	454	Forest, Conservation, and Logging Workers	168.67	784	4.65
Asian/Pacific Islander	Female	471	Supervisors of Construction and Extraction Workers	20.7	30	1.47
Hispanic	Female	471	Supervisors of Construction and Extraction Workers	92.59	234	2.52
Non-Hispanic Black	Female	471	Supervisors of Construction and Extraction Workers	15.14	37	2.47
Non-Hispanic White	Female	471	Supervisors of Construction and Extraction Workers	172.75	154	.89
Asian/Pacific Islander	Male	471	Supervisors of Construction and Extraction Workers	213.49	266	1.24
Hispanic	Male	471	Supervisors of Construction and Extraction Workers	4178.45	4700	1.12
Non-Hispanic Black	Male	471	Supervisors of Construction and Extraction Workers	197.01	276	1.4
Non-Hispanic White	Male	471	Supervisors of Construction and Extraction Workers	5287.06	3081	.58
Asian/Pacific Islander	Female	472	Construction Trades Workers	67.57	367	5.43
Hispanic	Female	472	Construction Trades Workers	743.72	3552	4.78
Non-Hispanic Black	Female	472	Construction Trades Workers	41.69	565	13.55
Non-Hispanic White	Female	472	Construction Trades Workers	430.13	1820	4.23
Asian/Pacific Islander	Male	472	Construction Trades Workers	2293.72	5135	2.24
Hispanic	Male	472	Construction Trades Workers	52178.3	100901	1.93
Non-Hispanic Black	Male	472	Construction Trades Workers	1545.94	4942	3.2
Non-Hispanic White	Male	472	Construction Trades Workers	20158.7	43444	2.16
Asian/Pacific Islander	Female	473	Helpers, Construction Trades	1.42	Not reported	Not reported
Hispanic	Female	473	Helpers, Construction Trades	10.5	Not reported	Not reported
Non-Hispanic Black	Female	473	Helpers, Construction Trades	0	Not reported	Not reported
Non-Hispanic White	Female	473	Helpers, Construction Trades	3.98	Not reported	Not reported
Asian/Pacific Islander	Male	473	Helpers, Construction Trades	11.79	Not reported	Not reported
Hispanic	Male	473	Helpers, Construction Trades	470.33	2418	5.14
Non-Hispanic Black	Male	473	Helpers, Construction Trades	16.86	100	5.91
Non-Hispanic White	Male	473	Helpers, Construction Trades	101.5	743	7.32
Asian/Pacific Islander	Female	474	Other Construction and Related Workers	25.56	45	1.77
Hispanic	Female	474	Other Construction and Related Workers	75.04	309	4.12
Non-Hispanic Black	Female	474	Other Construction and Related Workers	20.49	87	4.23
Non-Hispanic White	Female	474	Other Construction and Related Workers	142.05	233	1.64
Asian/Pacific Islander	Male	474	Other Construction and Related Workers	156.53	280	1.79
Hispanic	Male	474	Other Construction and Related Workers	1447.68	4531	3.13
Non-Hispanic Black	Male	474	Other Construction and Related Workers	138.79	372	2.68
Non-Hispanic White	Male	474	Other Construction and Related Workers	1534.94	2706	1.76
Asian/Pacific Islander	Female	475	Extraction Workers	0	Not reported	Not reported
Hispanic	Female	475	Extraction Workers	12.75	Not reported	Not reported
Non-Hispanic Black	Female	475	Extraction Workers	0	Not reported	Not reported
Non-Hispanic White	Female	475	Extraction Workers	7.89	Not reported	Not reported
Asian/Pacific Islander	Male	475	Extraction Workers	20.92	72	3.44
Hispanic	Male	475	Extraction Workers	599.13	1648	2.75
Non-Hispanic Black	Male	475	Extraction Workers	75.35	125	1.66
Non-Hispanic White	Male	475	Extraction Workers	643.46	1025	1.59
Asian/Pacific Islander	Female	491	Supervisors of Installation, Maintenance, and Repair Workers	19.75	46	2.31
Hispanic	Female	491	Supervisors of Installation, Maintenance, and Repair Workers	83.72	283	3.38
Non-Hispanic Black	Female	491	Supervisors of Installation, Maintenance, and Repair Workers	22.8	85	3.74
Non-Hispanic White	Female	491	Supervisors of Installation, Maintenance, and Repair Workers	131.91	274	2.08
Asian/Pacific Islander	Male	491	Supervisors of Installation, Maintenance, and Repair Workers	224.96	219	.97
Hispanic	Male	491	Supervisors of Installation, Maintenance, and Repair Workers	1069.99	1815	1.7
Non-Hispanic Black	Male	491	Supervisors of Installation, Maintenance, and Repair Workers	101.12	216	2.14
Non-Hispanic White	Male	491	Supervisors of Installation, Maintenance, and Repair Workers	1795.47	1738	.97
Asian/Pacific Islander	Female	492	Electrical and Electronic Equipment Mechanics, Installers, and Repairers	125.2	140	1.12
Hispanic	Female	492	Electrical and Electronic Equipment Mechanics, Installers, and Repairers	192.1	731	3.8
Non-Hispanic Black	Female	492	Electrical and Electronic Equipment Mechanics, Installers, and Repairers	103.44	239	2.31
Non-Hispanic White	Female	492	Electrical and Electronic Equipment Mechanics, Installers, and Repairers	336.15	486	1.45
Asian/Pacific Islander	Male	492	Electrical and Electronic Equipment Mechanics, Installers, and Repairers	1218.44	736	.6
Hispanic	Male	492	Electrical and Electronic Equipment Mechanics, Installers, and Repairers	2585.4	3447	1.33
Non-Hispanic Black	Male	492	Electrical and Electronic Equipment Mechanics, Installers, and Repairers	459.13	489	1.07
Non-Hispanic White	Male	492	Electrical and Electronic Equipment Mechanics, Installers, and Repairers	3365.66	3068	.91
Asian/Pacific Islander	Female	493	Vehicle and Mobile Equipment Mechanics, Installers, and Repairers	35.68	180	5.06
Hispanic	Female	493	Vehicle and Mobile Equipment Mechanics, Installers, and Repairers	165.12	1041	6.3
Non-Hispanic Black	Female	493	Vehicle and Mobile Equipment Mechanics, Installers, and Repairers	27.78	298	10.74
Non-Hispanic White	Female	493	Vehicle and Mobile Equipment Mechanics, Installers, and Repairers	147.53	757	5.13
Asian/Pacific Islander	Male	493	Vehicle and Mobile Equipment Mechanics, Installers, and Repairers	2111.69	2659	1.26
Hispanic	Male	493	Vehicle and Mobile Equipment Mechanics, Installers, and Repairers	11767.7	16495	1.4
Non-Hispanic Black	Male	493	Vehicle and Mobile Equipment Mechanics, Installers, and Repairers	503.33	1494	2.97
Non-Hispanic White	Male	493	Vehicle and Mobile Equipment Mechanics, Installers, and Repairers	8186.08	11363	1.39
Asian/Pacific Islander	Female	499	Other Installation, Maintenance, and Repair Occupations	126.16	443	3.51
Hispanic	Female	499	Other Installation, Maintenance, and Repair Occupations	310.08	3057	9.86
Non-Hispanic Black	Female	499	Other Installation, Maintenance, and Repair Occupations	49.22	500	10.16
Non-Hispanic White	Female	499	Other Installation, Maintenance, and Repair Occupations	288.36	1719	5.96
Asian/Pacific Islander	Male	499	Other Installation, Maintenance, and Repair Occupations	1955.89	3983	2.04
Hispanic	Male	499	Other Installation, Maintenance, and Repair Occupations	11432.9	35089	3.07
Non-Hispanic Black	Male	499	Other Installation, Maintenance, and Repair Occupations	865.74	3221	3.72
Non-Hispanic White	Male	499	Other Installation, Maintenance, and Repair Occupations	9575.49	26089	2.72
Asian/Pacific Islander	Female	511	Supervisors of Production Workers	400.56	234	.58
Hispanic	Female	511	Supervisors of Production Workers	1351.61	2032	1.5
Non-Hispanic Black	Female	511	Supervisors of Production Workers	90.14	162	1.79
Non-Hispanic White	Female	511	Supervisors of Production Workers	729.84	727	1
Asian/Pacific Islander	Male	511	Supervisors of Production Workers	910.59	486	.53
Hispanic	Male	511	Supervisors of Production Workers	4779.66	5448	1.14
Non-Hispanic Black	Male	511	Supervisors of Production Workers	320.57	314	.98
Non-Hispanic White	Male	511	Supervisors of Production Workers	3626.37	2476	.68
Asian/Pacific Islander	Female	512	Assemblers and Fabricators	2214.73	1271	.57
Hispanic	Female	512	Assemblers and Fabricators	3563.97	8971	2.52
Non-Hispanic Black	Female	512	Assemblers and Fabricators	102.72	367	3.57
Non-Hispanic White	Female	512	Assemblers and Fabricators	471.37	1114	2.36
Asian/Pacific Islander	Male	512	Assemblers and Fabricators	2105.82	1368	.65
Hispanic	Male	512	Assemblers and Fabricators	4951.72	12895	2.6
Non-Hispanic Black	Male	512	Assemblers and Fabricators	225.6	636	2.82
Non-Hispanic White	Male	512	Assemblers and Fabricators	1481.71	3450	2.33
Asian/Pacific Islander	Female	513	Food Processing Workers	297.21	468	1.57
Hispanic	Female	513	Food Processing Workers	1868.66	5582	2.99
Non-Hispanic Black	Female	513	Food Processing Workers	78.37	230	2.94
Non-Hispanic White	Female	513	Food Processing Workers	607.22	1302	2.14
Asian/Pacific Islander	Male	513	Food Processing Workers	649.08	885	1.36
Hispanic	Male	513	Food Processing Workers	4741.42	10562	2.23
Non-Hispanic Black	Male	513	Food Processing Workers	181.53	381	2.1
Non-Hispanic White	Male	513	Food Processing Workers	1132.18	2465	2.18
Asian/Pacific Islander	Female	514	Metal Workers and Plastic Workers	349.78	350	1
Hispanic	Female	514	Metal Workers and Plastic Workers	1244.4	3441	2.76
Non-Hispanic Black	Female	514	Metal Workers and Plastic Workers	28.5	154	5.41
Non-Hispanic White	Female	514	Metal Workers and Plastic Workers	147.73	587	3.98
Asian/Pacific Islander	Male	514	Metal Workers and Plastic Workers	2343.34	1788	.76
Hispanic	Male	514	Metal Workers and Plastic Workers	11114.2	20088	1.81
Non-Hispanic Black	Male	514	Metal Workers and Plastic Workers	317.34	861	2.71
Non-Hispanic White	Male	514	Metal Workers and Plastic Workers	4141.3	6327	1.53
Asian/Pacific Islander	Female	515	Printing Workers	99.44	92	.93
Hispanic	Female	515	Printing Workers	375.86	1051	2.8
Non-Hispanic Black	Female	515	Printing Workers	35.4	51	1.43
Non-Hispanic White	Female	515	Printing Workers	167.29	172	1.03
Asian/Pacific Islander	Male	515	Printing Workers	395.18	257	.65
Hispanic	Male	515	Printing Workers	1339.68	2264	1.69
Non-Hispanic Black	Male	515	Printing Workers	88.2	107	1.21
Non-Hispanic White	Male	515	Printing Workers	822.41	762	.93
Asian/Pacific Islander	Female	516	Textile, Apparel, and Furnishings Workers	1276.73	709	.56
Hispanic	Female	516	Textile, Apparel, and Furnishings Workers	4707.92	9058	1.92
Non-Hispanic Black	Female	516	Textile, Apparel, and Furnishings Workers	50.18	178	3.54
Non-Hispanic White	Female	516	Textile, Apparel, and Furnishings Workers	348.61	615	1.76
Asian/Pacific Islander	Male	516	Textile, Apparel, and Furnishings Workers	423.39	403	.95
Hispanic	Male	516	Textile, Apparel, and Furnishings Workers	4421.97	6779	1.53
Non-Hispanic Black	Male	516	Textile, Apparel, and Furnishings Workers	57.29	198	3.45
Non-Hispanic White	Male	516	Textile, Apparel, and Furnishings Workers	289.87	1005	3.47
Asian/Pacific Islander	Female	517	Woodworkers	14.81	Not reported	Not reported
Hispanic	Female	517	Woodworkers	72.77	302	4.16
Non-Hispanic Black	Female	517	Woodworkers	3.82	Not reported	Not reported
Non-Hispanic White	Female	517	Woodworkers	22.69	77	3.38
Asian/Pacific Islander	Male	517	Woodworkers	52.96	123	2.32
Hispanic	Male	517	Woodworkers	819.61	2128	2.6
Non-Hispanic Black	Male	517	Woodworkers	13.39	Not reported	Not reported
Non-Hispanic White	Male	517	Woodworkers	403.23	845	2.09
Asian/Pacific Islander	Female	518	Plant and System Operators	12.92	Not reported	Not reported
Hispanic	Female	518	Plant and System Operators	35.11	498	14.19
Non-Hispanic Black	Female	518	Plant and System Operators	6.31	Not reported	Not reported
Non-Hispanic White	Female	518	Plant and System Operators	82.09	326	3.97
Asian/Pacific Islander	Male	518	Plant and System Operators	334.22	520	1.56
Hispanic	Male	518	Plant and System Operators	1003.83	3348	3.34
Non-Hispanic Black	Male	518	Plant and System Operators	174.55	478	2.74
Non-Hispanic White	Male	518	Plant and System Operators	1808.23	3714	2.05
Asian/Pacific Islander	Female	519	Other Production Occupations	2351.74	2159	.92
Hispanic	Female	519	Other Production Occupations	8514.87	25552	3
Non-Hispanic Black	Female	519	Other Production Occupations	382.9	1200	3.13
Non-Hispanic White	Female	519	Other Production Occupations	1911.74	3702	1.94
Asian/Pacific Islander	Male	519	Other Production Occupations	3554.58	3749	1.05
Hispanic	Male	519	Other Production Occupations	16306	41730	2.56
Non-Hispanic Black	Male	519	Other Production Occupations	868.14	2315	2.67
Non-Hispanic White	Male	519	Other Production Occupations	6587.34	11705	1.78
Asian/Pacific Islander	Female	531	Supervisors of Transportation and Material Moving Workers	56.54	88	1.56
Hispanic	Female	531	Supervisors of Transportation and Material Moving Workers	321.53	670	2.08
Non-Hispanic Black	Female	531	Supervisors of Transportation and Material Moving Workers	62.52	183	2.93
Non-Hispanic White	Female	531	Supervisors of Transportation and Material Moving Workers	268.06	431	1.61
Asian/Pacific Islander	Male	531	Supervisors of Transportation and Material Moving Workers	247.78	234	.94
Hispanic	Male	531	Supervisors of Transportation and Material Moving Workers	1375.26	1757	1.28
Non-Hispanic Black	Male	531	Supervisors of Transportation and Material Moving Workers	252.05	246	.98
Non-Hispanic White	Male	531	Supervisors of Transportation and Material Moving Workers	1080.92	1065	.99
Asian/Pacific Islander	Female	532	Air Transportation Workers	101.17	499	4.93
Hispanic	Female	532	Air Transportation Workers	91.73	770	8.4
Non-Hispanic Black	Female	532	Air Transportation Workers	40.85	426	10.43
Non-Hispanic White	Female	532	Air Transportation Workers	448.97	2646	5.89
Asian/Pacific Islander	Male	532	Air Transportation Workers	95.66	288	3.01
Hispanic	Male	532	Air Transportation Workers	135.16	741	5.48
Non-Hispanic Black	Male	532	Air Transportation Workers	39.49	273	6.91
Non-Hispanic White	Male	532	Air Transportation Workers	1049.17	1302	1.24
Asian/Pacific Islander	Female	533	Motor Vehicle Operators	176.92	1226	6.93
Hispanic	Female	533	Motor Vehicle Operators	2057.14	11372	5.53
Non-Hispanic Black	Female	533	Motor Vehicle Operators	1004.09	6348	6.32
Non-Hispanic White	Female	533	Motor Vehicle Operators	1594.53	8470	5.31
Asian/Pacific Islander	Male	533	Motor Vehicle Operators	4264.13	7226	1.69
Hispanic	Male	533	Motor Vehicle Operators	28645.4	63945	2.23
Non-Hispanic Black	Male	533	Motor Vehicle Operators	3840.47	9983	2.6
Non-Hispanic White	Male	533	Motor Vehicle Operators	14579.5	37650	2.58
Asian/Pacific Islander	Female	534	Rail Transportation Workers	1.11	Not reported	Not reported
Hispanic	Female	534	Rail Transportation Workers	21.64	95	4.37
Non-Hispanic Black	Female	534	Rail Transportation Workers	21.12	132	6.26
Non-Hispanic White	Female	534	Rail Transportation Workers	26.21	141	5.37
Asian/Pacific Islander	Male	534	Rail Transportation Workers	24.91	105	4.22
Hispanic	Male	534	Rail Transportation Workers	281.25	196	.7
Non-Hispanic Black	Male	534	Rail Transportation Workers	95.4	127	1.33
Non-Hispanic White	Male	534	Rail Transportation Workers	520.12	317	.61
Asian/Pacific Islander	Female	535	Water Transportation Workers	4.7	Not reported	Not reported
Hispanic	Female	535	Water Transportation Workers	3.63	Not reported	Not reported
Non-Hispanic Black	Female	535	Water Transportation Workers	0	Not reported	Not reported
Non-Hispanic White	Female	535	Water Transportation Workers	14.76	Not reported	Not reported
Asian/Pacific Islander	Male	535	Water Transportation Workers	27.94	25	.89
Hispanic	Male	535	Water Transportation Workers	69.94	177	2.53
Non-Hispanic Black	Male	535	Water Transportation Workers	8.11	Not reported	Not reported
Non-Hispanic White	Male	535	Water Transportation Workers	263.18	286	1.09
Asian/Pacific Islander	Female	536	Other Transportation Workers	42.28	204	4.82
Hispanic	Female	536	Other Transportation Workers	227.58	1096	4.82
Non-Hispanic Black	Female	536	Other Transportation Workers	55.04	297	5.4
Non-Hispanic White	Female	536	Other Transportation Workers	114.3	588	5.14
Asian/Pacific Islander	Male	536	Other Transportation Workers	398.46	581	1.46
Hispanic	Male	536	Other Transportation Workers	1490.54	2659	1.78
Non-Hispanic Black	Male	536	Other Transportation Workers	239.39	485	2.03
Non-Hispanic White	Male	536	Other Transportation Workers	844.9	1432	1.69
Asian/Pacific Islander	Female	537	Material Moving Workers	906.81	3621	3.99
Hispanic	Female	537	Material Moving Workers	8921.83	47895	5.37
Non-Hispanic Black	Female	537	Material Moving Workers	509.02	4763	9.36
Non-Hispanic White	Female	537	Material Moving Workers	1607.73	12454	7.75
Asian/Pacific Islander	Male	537	Material Moving Workers	2911.52	9432	3.24
Hispanic	Male	537	Material Moving Workers	29445.6	132522	4.5
Non-Hispanic Black	Male	537	Material Moving Workers	2406.58	10339	4.3
Non-Hispanic White	Male	537	Material Moving Workers	8196.18	39631	4.84

## Sheet: 3 full regression tables
Full Regression Tables from Poisson Regressions Shown in Exhibit 2
Sample	All Workers	All Workers	All Workers	Men	Men	Men	Women	Women	Women
	Unadjusted?	Age/	Occupation-	Unadjusted?	Age/	Occupation-	Unadjusted?	Age/	Occupation-
		Sex-	Adjusted		Sex-	Adjusted		Sex-	Adjusted
		Adjusted?			Adjusted?			Adjusted?
	Y			Y			Y
		Y	Y		Y	Y		Y	Y
			Y			Y			Y
Race/Ethnicity
Black	1.73865	1.78551	1.37066	1.55108	1.57984	1.17198	1.99866	2.05149	1.5919
	(0.16)	(0.16)	(0.05)	(0.21)	(0.22)	(0.05)	(0.20)	(0.21)	(0.08)
	[1.46, 2.07]	[1.50, 2.13]	[1.27, 1.48]	[1.18, 2.03]	[1.20, 2.07]	[1.08, 1.28]	[1.64, 2.44]	[1.68, 2.51]	[1.44, 1.75]
Hispanic	1.90412	2.03705	1.29599	1.81754	1.91911	1.21626	2.01746	2.22472	1.45823
	(0.17)	(0.18)	(0.05)	(0.23)	(0.25)	(0.05)	(0.22)	(0.23)	(0.07)
	[1.60, 2.27]	[1.71, 2.43]	[1.21, 1.39]	[1.41, 2.34]	[1.49, 2.47]	[1.12, 1.32]	[1.62, 2.51]	[1.81, 2.73]	[1.33, 1.60]
API	0.627438	0.642445	0.638992	0.577166	0.58856	0.640364	0.702065	0.719073	0.648317
	(0.07)	(0.07)	(0.02)	(0.10)	(0.10)	(0.03)	(0.08)	(0.08)	(0.03)
	[0.51, 0.78]	[0.52, 0.79]	[0.59, 0.69]	[0.41, 0.81]	[0.42, 0.82]	[0.58, 0.71]	[0.56, 0.87]	[0.58, 0.89]	[0.59, 0.71]
Age Group
30-49		1.51961	1.52561		1.15089	1.22899		1.522	1.5412
		(0.18)	(0.07)		(0.14)	(0.04)		(0.18)	(0.07)
		[1.20, 1.92]	[1.39, 1.68]		[0.91, 1.46]	[1.15, 1.31]		[1.20, 1.92]	[1.41, 1.69]
50-64		2.1761	2.09702		1.51165	1.59173		2.20487	2.15134
		(0.25)	(0.11)		(0.18)	(0.05)		(0.25)	(0.11)
		[1.74, 2.73]	[1.89, 2.33]		[1.19, 1.91]	[1.49, 1.70]		[1.76, 2.76]	[1.95, 2.37]
Sex
Male		1.40991	0.963767
		(0.18)	(0.05)
		[1.10, 1.81]	[0.87, 1.06]
Age-Sex Interactions
Male # 30-49		0.759262	0.797597
		(0.13)	(0.05)
		[0.54, 1.06]	[0.71, 0.90]
Male # 50-64		0.701418	0.757376
		(0.12)	(0.05)
		[0.51, 0.97]	[0.67, 0.86]
Occupation
Advertising, Marketing, Promotions, Public Relations, and Sales Managers			0.639871			0.739335			0.504329
			(0.13)			(0.20)			(0.11)
			[0.44, 0.94]			[0.44, 1.25]			[0.33, 0.77]
Operations Specialties Managers			0.903064			1.08698			0.6776
			(0.18)			(0.29)			(0.15)
			[0.62, 1.32]			[0.64, 1.84]			[0.44, 1.03]
Other Management Occupations			1.7028			2.12015			1.22847
			(0.36)			(0.64)			(0.27)
			[1.13, 2.57]			[1.17, 3.84]			[0.80, 1.89]
Business Operations Specialists			2.0728			2.79627			1.43757
			(0.38)			(0.70)			(0.29)
			[1.44, 2.98]			[1.71, 4.56]			[0.97, 2.13]
Financial Specialists			0.439078			0.432008			0.365052
			(0.08)			(0.10)			(0.07)
			[0.31, 0.62]			[0.28, 0.67]			[0.25, 0.53]
Computer Occupations			1.16179			0.948228			1.63997
			(0.29)			(0.27)			(0.44)
			[0.71, 1.91]			[0.55, 1.64]			[0.97, 2.78]
Mathematical Science Occupations			0.745464			0.767654			0.610159
			(0.14)			(0.18)			(0.12)
			[0.52, 1.07]			[0.49, 1.21]			[0.41, 0.91]
Architects, Surveyors, and Cartographers			2.66474			4.08486			0.713567
			(1.15)			(2.13)			(0.20)
			[1.14, 6.20]			[1.47, 11.33]			[0.42, 1.22]
Engineers			0.875372			1.02598			0.71916
			(0.16)			(0.23)			(0.16)
			[0.61, 1.27]			[0.66, 1.60]			[0.47, 1.10]
Drafters, Engineering Technicians, and Mapping Technicians			3.40939			4.12824			2.52517
			(0.56)			(0.82)			(0.47)
			[2.47, 4.70]			[2.79, 6.10]			[1.75, 3.65]
Life Scientists			1.61465			2.25028			1.06052
			(0.36)			(0.67)			(0.28)
			[1.04, 2.50]			[1.26, 4.03]			[0.64, 1.76]
Physical Scientists			0.685439			0.799397			0.535977
			(0.13)			(0.20)			(0.12)
			[0.47, 1.00]			[0.48, 1.32]			[0.35, 0.83]
Social Scientists and Related Workers			1.05029			1.08196			0.858563
			(0.21)			(0.31)			(0.19)
			[0.71, 1.55]			[0.62, 1.89]			[0.56, 1.33]
Life, Physical, and Social Science Technicians			3.34329			3.98209			2.56641
			(0.55)			(0.79)			(0.49)
			[2.42, 4.62]			[2.70, 5.87]			[1.77, 3.73]
Occupational Health and Safety Specialists and Technicians			23.4088			24.722			20.231
			(4.60)			(5.27)			(5.74)
			[15.92, 34.42]			[16.28, 37.55]			[11.60, 35.27]
Counselors, Social Workers, and Other Community and Social Service Specialists			2.58607			4.34497			1.67639
			(0.43)			(0.84)			(0.29)
			[1.87, 3.58]			[2.97, 6.36]			[1.20, 2.34]
Religious Workers			1.46285			0.961293			2.17623
			(0.37)			(0.23)			(0.46)
			[0.89, 2.39]			[0.60, 1.53]			[1.44, 3.29]
Lawyers, Judges, and Related Workers			0.404391			0.394401			0.368699
			(0.09)			(0.11)			(0.09)
			[0.26, 0.62]			[0.23, 0.69]			[0.23, 0.59]
Legal Support Workers			1.22653			2.24844			0.804026
			(0.23)			(0.46)			(0.15)
			[0.85, 1.77]			[1.51, 3.36]			[0.56, 1.15]
Postsecondary Teachers			0.615389			0.545584			0.570071
			(0.12)			(0.14)			(0.12)
			[0.42, 0.91]			[0.33, 0.90]			[0.37, 0.87]
Preschool, Elementary, Middle, Secondary, and Special Education Teachers			1.39422			1.51596			1.07566
			(0.24)			(0.31)			(0.20)
			[1.00, 1.95]			[1.01, 2.27]			[0.75, 1.54]
Other Teachers and Instructors			4.19766			4.0595			3.51317
			(0.72)			(0.78)			(0.66)
			[3.00, 5.86]			[2.78, 5.92]			[2.43, 5.07]
Librarians, Curators, and Archivists			1.39308			2.32047			0.945245
			(0.29)			(0.76)			(0.19)
			[0.93, 2.09]			[1.22, 4.41]			[0.64, 1.40]
Other Educational Instruction and Library Occupations			4.71664			6.45069			3.38694
			(0.76)			(1.40)			(0.60)
			[3.43, 6.48]			[4.22, 9.86]			[2.40, 4.78]
Art and Design Workers			2.65008			3.31311			1.91267
			(0.55)			(0.96)			(0.43)
			[1.77, 3.98]			[1.88, 5.83]			[1.23, 2.96]
Entertainers and Performers, Sports and Related Workers			2.1611			2.76484			1.49914
			(0.42)			(0.68)			(0.34)
			[1.48, 3.15]			[1.70, 4.49]			[0.96, 2.35]
Media and Communication Workers			0.796877			0.857323			0.650516
			(0.16)			(0.25)			(0.14)
			[0.54, 1.17]			[0.49, 1.50]			[0.43, 0.98]
Media and Communication Equipment Workers			1.99492			2.09215			2.15552
			(0.37)			(0.46)			(0.41)
			[1.39, 2.87]			[1.36, 3.21]			[1.48, 3.14]
Other Healthcare Diagnosing or Treating Practitioners			2.69677			2.58508			2.154
			(0.45)			(0.60)			(0.38)
			[1.94, 3.75]			[1.65, 4.06]			[1.53, 3.04]
Health Technologists and Technicians			3.37342			4.81055			2.33241
			(0.54)			(0.93)			(0.40)
			[2.46, 4.62]			[3.29, 7.03]			[1.66, 3.27]
Other Healthcare Practitioners and Technical Occupations			1.8561			1.28686			1.9559
			(0.41)			(0.32)			(0.39)
			[1.21, 2.85]			[0.79, 2.10]			[1.32, 2.90]
Home Health and Personal Care Aides; and Nursing Assistants, Orderlies, and Psychiatric Aides			7.92393			10.6903			5.6054
			(1.29)			(2.11)			(1.00)
			[5.77, 10.89]			[7.26, 15.75]			[3.95, 7.95]
Occupational Therapy and Physical Therapist Assistants and Aides			1.32174			1.48624			1.01484
			(0.24)			(0.39)			(0.21)
			[0.92, 1.89]			[0.89, 2.47]			[0.67, 1.53]
Healthcare Support Occupations			2.42195			4.82035			1.62838
			(0.46)			(1.04)			(0.34)
			[1.67, 3.51]			[3.15, 7.37]			[1.09, 2.44]
Supervisors of Protective Service Workers			12.9456			17.331			6.05076
			(2.31)			(3.31)			(1.24)
			[9.13, 18.36]			[11.93, 25.19]			[4.05, 9.03]
Firefighting and Prevention Workers			13.2982			15.8471			11.2289
			(2.14)			(2.97)			(2.08)
			[9.70, 18.23]			[10.97, 22.89]			[7.81, 16.14]
Law Enforcement Workers			14.2115			17.9258			9.15536
			(2.35)			(3.42)			(1.73)
			[10.28, 19.66]			[12.33, 26.06]			[6.32, 13.27]
Other Protective Service Workers			4.27438			4.82627			3.93902
			(0.77)			(1.04)			(0.75)
			[3.00, 6.09]			[3.16, 7.38]			[2.72, 5.71]
Supervisors of Food Preparation and Serving Workers			2.6057			2.74606			2.31279
			(0.43)			(0.51)			(0.40)
			[1.89, 3.59]			[1.91, 3.95]			[1.65, 3.24]
Cooks and Food Preparation Workers			5.16731			5.78366			4.14902
			(0.85)			(1.12)			(0.76)
			[3.74, 7.14]			[3.96, 8.44]			[2.89, 5.95]
Food and Beverage Serving Workers			4.47113			5.25011			3.40314
			(0.73)			(0.99)			(0.62)
			[3.24, 6.17]			[3.63, 7.60]			[2.38, 4.86]
Other Food Preparation and Serving Related Workers			5.83141			7.21897			4.25538
			(0.95)			(1.37)			(0.82)
			[4.24, 8.01]			[4.98, 10.47]			[2.91, 6.22]
Supervisors of Building and Grounds Cleaning and Maintenance Workers			3.8723			4.61773			2.98038
			(0.61)			(0.90)			(0.52)
			[2.84, 5.28]			[3.15, 6.78]			[2.12, 4.20]
Building Cleaning and Pest Control Workers			7.47322			10.4679			4.68807
			(1.27)			(2.04)			(0.86)
			[5.35, 10.43]			[7.14, 15.35]			[3.28, 6.71]
Grounds Maintenance Workers			3.9214			4.60004			6.29782
			(0.82)			(1.03)			(1.34)
			[2.60, 5.91]			[2.97, 7.14]			[4.15, 9.56]
Supervisors of Personal Care and Service Workers			1.06012			1.08989			0.900624
			(0.20)			(0.27)			(0.19)
			[0.73, 1.53]			[0.67, 1.78]			[0.60, 1.36]
Animal Care and Service Workers			6.26527			9.2971			4.25397
			(1.20)			(1.82)			(0.89)
			[4.31, 9.11]			[6.34, 13.63]			[2.82, 6.41]
Entertainment Attendants and Related Workers			3.7889			4.04961			3.16373
			(0.70)			(0.85)			(0.70)
			[2.64, 5.43]			[2.68, 6.11]			[2.05, 4.88]
Funeral Service Workers			5.73038			6.65542			4.45597
			(1.02)			(1.58)			(0.87)
			[4.04, 8.14]			[4.18, 10.60]			[3.03, 6.55]
Personal Appearance Workers			0.632097			0.75857			0.470781
			(0.13)			(0.18)			(0.10)
			[0.43, 0.93]			[0.48, 1.20]			[0.31, 0.72]
Baggage Porters, Bellhops, and Concierges			6.62579			8.73183			4.53118
			(1.62)			(2.14)			(1.86)
			[4.11, 10.69]			[5.40, 14.12]			[2.03, 10.12]
Tour and Travel Guides			8.02987			9.81559			5.97084
			(1.50)			(2.45)			(1.23)
			[5.56, 11.59]			[6.01, 16.02]			[3.99, 8.93]
Other Personal Care and Service Workers			0.976359			2.32569			0.579663
			(0.18)			(0.47)			(0.11)
			[0.67, 1.41]			[1.56, 3.46]			[0.40, 0.85]
Supervisors of Sales Workers			1.53025			1.56784			1.35537
			(0.26)			(0.34)			(0.23)
			[1.09, 2.14]			[1.02, 2.40]			[0.97, 1.89]
Retail Sales Workers			2.86781			3.2189			2.21481
			(0.48)			(0.64)			(0.42)
			[2.07, 3.97]			[2.18, 4.74]			[1.53, 3.21]
Sales Representatives, Services			1.13942			1.24199			0.944336
			(0.23)			(0.34)			(0.20)
			[0.77, 1.68]			[0.73, 2.13]			[0.63, 1.42]
Sales Representatives, Wholesale and Manufacturing			2.00548			2.27205			1.67401
			(0.42)			(0.64)			(0.36)
			[1.33, 3.03]			[1.30, 3.96]			[1.09, 2.56]
Other Sales and Related Workers			1.72333			2.28063			1.18227
			(0.33)			(0.61)			(0.23)
			[1.19, 2.50]			[1.35, 3.85]			[0.81, 1.73]
Supervisors of Office and Administrative Support Workers			1.0671			1.55746			0.721646
			(0.18)			(0.33)			(0.12)
			[0.77, 1.48]			[1.03, 2.35]			[0.52, 1.00]
Communications Equipment Operators			3.56472			7.56386			2.02575
			(0.68)			(1.64)			(0.38)
			[2.45, 5.19]			[4.94, 11.59]			[1.40, 2.92]
Financial Clerks			1.04989			2.35977			0.671421
			(0.20)			(0.50)			(0.12)
			[0.73, 1.51]			[1.56, 3.58]			[0.47, 0.95]
Information and Record Clerks			2.32102			3.90736			1.49052
			(0.39)			(0.76)			(0.26)
			[1.67, 3.23]			[2.66, 5.73]			[1.06, 2.10]
Material Recording, Scheduling, Dispatching, and Distributing Workers			3.13422			4.5047			1.73612
			(0.55)			(0.92)			(0.31)
			[2.23, 4.41]			[3.02, 6.71]			[1.22, 2.46]
Secretaries and Administrative Assistants			1.10342			4.44439			0.715073
			(0.20)			(0.91)			(0.12)
			[0.77, 1.58]			[2.97, 6.65]			[0.51, 1.00]
Other Office and Administrative Support Workers			2.95011			5.07081			1.95061
			(0.48)			(1.00)			(0.33)
			[2.14, 4.07]			[3.44, 7.47]			[1.40, 2.71]
Supervisors of Farming, Fishing, and Forestry Workers			2.15944			2.51495			2.38929
			(0.37)			(0.50)			(0.56)
			[1.55, 3.02]			[1.71, 3.70]			[1.51, 3.77]
Agricultural Workers			4.54787			5.64128			3.2444
			(0.72)			(1.07)			(0.55)
			[3.34, 6.19]			[3.89, 8.19]			[2.33, 4.52]
Fishing and Hunting Workers			2.6435			3.02815			2.58796
			(0.60)			(0.80)			(0.89)
			[1.69, 4.12]			[1.80, 5.08]			[1.31, 5.10]
Forest, Conservation, and Logging Workers			17.1206			19.4355			37.1526
			(3.12)			(3.89)			(18.31)
			[11.98, 24.47]			[13.13, 28.76]			[14.14, 97.59]
Supervisors of Construction and Extraction Workers			2.26806			2.70888			2.44057
			(0.41)			(0.58)			(0.57)
			[1.59, 3.23]			[1.78, 4.12]			[1.54, 3.87]
Construction Trades Workers			5.44301			6.59297			7.54619
			(0.93)			(1.28)			(1.38)
			[3.90, 7.61]			[4.51, 9.64]			[5.27, 10.80]
Helpers, Construction Trades			15.5242			18.6841			23.5368
			(2.83)			(3.79)			(5.52)
			[10.85, 22.20]			[12.56, 27.80]			[14.87, 37.26]
Other Construction and Related Workers			6.27161			7.77299			3.97993
			(1.11)			(1.65)			(0.90)
			[4.43, 8.88]			[5.13, 11.77]			[2.56, 6.20]
Extraction Workers			5.98432			7.25824			6.37692
			(0.99)			(1.43)			(2.74)
			[4.33, 8.28]			[4.93, 10.68]			[2.74, 14.82]
Supervisors of Installation, Maintenance, and Repair Workers			3.47899			3.97637			3.91285
			(0.60)			(0.81)			(0.71)
			[2.48, 4.89]			[2.66, 5.94]			[2.74, 5.60]
Electrical and Electronic Equipment Mechanics, Installers, and Repairers			3.1318			3.59199			3.30758
			(0.50)			(0.67)			(0.68)
			[2.29, 4.27]			[2.49, 5.19]			[2.21, 4.95]
Vehicle and Mobile Equipment Mechanics, Installers, and Repairers			4.07941			4.76177			9.73712
			(0.69)			(0.91)			(1.72)
			[2.93, 5.68]			[3.28, 6.91]			[6.89, 13.77]
Other Installation, Maintenance, and Repair Occupations			8.03344			9.44389			11.5482
			(1.27)			(1.74)			(1.94)
			[5.89, 10.95]			[6.58, 13.55]			[8.30, 16.06]
Supervisors of Production Workers			2.39346			2.88996			1.8012
			(0.38)			(0.57)			(0.31)
			[1.75, 3.28]			[1.96, 4.26]			[1.28, 2.54]
Assemblers and Fabricators			4.95585			7.27843			2.83848
			(0.88)			(1.45)			(0.54)
			[3.50, 7.01]			[4.93, 10.76]			[1.96, 4.11]
Food Processing Workers			5.59376			6.95243			3.98724
			(0.88)			(1.31)			(0.69)
			[4.11, 7.60]			[4.81, 10.06]			[2.85, 5.59]
Metal Workers and Plastic Workers			4.34853			5.25764			3.51256
			(0.68)			(0.97)			(0.70)
			[3.21, 5.90]			[3.66, 7.55]			[2.37, 5.20]
Printing Workers			3.70274			4.31109			3.07383
			(0.64)			(0.89)			(0.67)
			[2.64, 5.19]			[2.88, 6.46]			[2.00, 4.72]
Textile, Apparel, and Furnishings Workers			3.54758			5.05911			2.28436
			(0.57)			(1.05)			(0.39)
			[2.58, 4.87]			[3.37, 7.60]			[1.63, 3.20]
Woodworkers			6.55359			7.89332			5.57366
			(1.08)			(1.52)			(1.19)
			[4.74, 9.05]			[5.41, 11.51]			[3.67, 8.47]
Plant and System Operators			7.0216			8.01154			11.2294
			(1.18)			(1.57)			(2.71)
			[5.05, 9.75]			[5.46, 11.75]			[7.00, 18.01]
Other Production Occupations			5.56838			7.25754			3.62073
			(0.87)			(1.35)			(0.61)
			[4.10, 7.55]			[5.04, 10.45]			[2.60, 5.04]
Supervisors of Transportation and Material Moving Workers			3.19201			3.62513			2.92088
			(0.51)			(0.68)			(0.52)
			[2.34, 4.36]			[2.51, 5.23]			[2.06, 4.13]
Air Transportation Workers			8.93987			6.69009			10.496
			(2.34)			(2.06)			(2.01)
			[5.35, 14.93]			[3.66, 12.22]			[7.21, 15.28]
Motor Vehicle Operators			6.47881			7.33069			7.83673
			(1.11)			(1.41)			(1.37)
			[4.63, 9.06]			[5.03, 10.67]			[5.56, 11.04]
Rail Transportation Workers			2.93058			2.61158			7.67331
			(0.73)			(0.62)			(1.68)
			[1.80, 4.78]			[1.65, 4.14]			[5.00, 11.78]
Water Transportation Workers			4.41925			4.90648			6.39249
			(0.91)			(1.11)			(2.38)
			[2.95, 6.61]			[3.14, 7.66]			[3.08, 13.27]
Other Transportation Workers			5.77632			5.97429			7.73386
			(1.03)			(1.14)			(1.46)
			[4.07, 8.19]			[4.11, 8.68]			[5.35, 11.19]
Material Moving Workers			11.782			14.7588			8.19541
			(1.86)			(2.76)			(1.57)
			[8.64, 16.06]			[10.23, 21.29]			[5.62, 11.94]
Intercept	0.998798	0.587309	0.269331	1.07775	0.871426	0.219568	0.901203	0.547507	0.338203
	(0.07)	(0.06)	(0.04)	(0.12)	(0.11)	(0.04)	(0.07)	(0.06)	(0.06)
	[0.87, 1.15]	[0.47, 0.73]	[0.20, 0.37]	[0.87, 1.34]	[0.67, 1.13]	[0.15, 0.31]	[0.78, 1.04]	[0.44, 0.68]	[0.24, 0.47]
Number of observations	2230	2230	2230	1132	1132	1132	1098	1098	1098
NOTES: Authors' calculations, 2005-2019 WCIS and ACS. "API" = Asian/Pacific Islander. "FTE" = full-time equivalent. Heteroskedasticity-robust standard errors are in parentheses, and 95% confidence intervals are in brackets. Table reports predicted incidence rates and risk differences from Poisson regression models for lost-time injury counts. Estimates based on 15 multiply imputed datasets; see S…
